# Supplementary material for: Short-Term Molecular Acclimation Processes of Legume Nodules to Increased External Oxygen Concentration
Source: Front Plant Sci. 2016 Jan 6;6:1133. doi: 10.3389/fpls.2015.01133 (PMC4702478; doi:10.3389/fpls.2015.01133)
Supplement: Supplementary file 1 [file Table_1.XLSX]

## Sheet: S1
Primers used for qPCR
SMc00128	Forward: GCATGAACGACCAGACAGC
	Reverse: GAAGAACCGCGTAACCTTCC
SMc02676	Forward: TCTTTCCCCCGAAGGGCTC
	Reverse: ACTTGAGAGTTTGATCCTGGC
NifA SMa0815	Forward: GTTGGAATCAGGCAAAGGCA
	Reverse: AGAGCTTTCTCACGTCCACA
NifK SMa0829	Forward: CCAAGATCGAGGACGTGAGA
	Reverse: GACGCCGAGAGGATAGTGAA
FixK1 SMa1225	Forward: AAACCACAGTCCATCGAGGT
	Reverse: GCACTTGTCGTTCAGATCCC
NifE SMa0830	Forward: TCATGTCATCGGGACCGTAG
	Reverse: CCTTACCTGCCAGAATTCGC

## Sheet: S2
Data are DESeq normalized , ´unique hit` counts of three biological replicates in control and treatment. The reads were aligned to the gene model Mt4.0v.1. Genes were considered expressed when more than 20 counts were found in control, treatment or both.														Data are DESeq normalized , ´unique hit` counts of three replicates in control and treatment. The reads were aligned to the gene model Mt4.0v.1. Genes were considered expressed when more than 20 counts were found in control, treatment or both.
id	Functional Annotation Mt4.0v1	Control	30_min_O2	Fold_Change	log2_Fold_Change	FDR
Medtr4g092110.1	(2R)-phospho-3-sulfolactate synthase ComA	33.8069	28.9132	0.855246	-0.225588	1
Medtr2g010960.1	(3S)-linalool/(E)-nerolidol/(E,E)-geranyl linalool synthase	88.4622	65.7202	0.742918	-0.428725	1
Medtr4g092010.1	(3S)-linalool/(E)-nerolidol/(E,E)-geranyl linalool synthase	123.358	135.409	1.09769	0.134472	1
Medtr5g094530.1	(E)-beta-caryophyllene synthase	20.4787	9.438	0.46087	-1.11757	1
Medtr5g087960.2	(R)-specific enoyl-CoA hydratase	29.2712	28.9859	0.990254	-0.0141287	1
Medtr1g102870.1	1,2-dihydroxy-3-keto-5-methylthiopentene dioxygenase	1002.56	1300.67	1.29735	0.375568	1
Medtr3g053220.1	1,4-alpha-glucan-branching enzyme/amyloplastic protein	134.958	127.698	0.946203	-0.0797783	1
Medtr4g129230.1	101 kDa heat shock protein; HSP101-like protein	434.724	405.764	0.933383	-0.0994591	1
Medtr3g098420.1	110 kDa 4SNc-tudor domain protein	7769.87	6785	0.873245	-0.195541	1
Medtr1g059730.1	125 kDa kinesin-like protein	32.4854	25.1015	0.772699	-0.372021	1
Medtr5g006800.1	12-oxophytodienoate reductase-like protein	266.162	293.119	1.10128	0.139182	1
Medtr4g125470.1	12-oxophytodienoate reductase-like protein	19.3929	21.8749	1.12799	0.173752	1
Medtr5g008040.1	12-oxophytodienoate reductase-like protein	1614.55	2297.12	1.42276	0.508697	1
Medtr5g006670.1	12-oxophytodienoate reductase-like protein	31.7473	49.2122	1.55012	0.7	1
Medtr5g006750.1	12-oxophytodienoate reductase-like protein	708.434	1134.6	1.60157	0.679484	1
Medtr5g006780.1	12-oxophytodienoate reductase-like protein	357.173	685.754	1.91995	0.94107	1
Medtr5g044160.1	14-3-like protein GF14	2018.19	1688.21	0.836498	-0.257566	1
Medtr4g087310.1	15 kDa selenoprotein, putative	1084.86	1056.78	0.974123	-0.0378243	1
Medtr2g022900.1	15.4 kDa class V heat shock protein	41.3427	56.3158	1.36217	0.445908	1
Medtr3g084950.1	15-cis-zeta-carotene isomerase	101.491	121.417	1.19634	0.258626	1
Medtr1g010070.1	16S rRNA (cytosine(1402)-N(4))-methyltransferase	129.027	149.346	1.15748	0.210983	1
Medtr8g088030.1	16S rRNA processing protein RimM	196.746	207.177	1.05302	0.0745287	1
Medtr4g064993.2	17.5 kDa class I heat shock protein	53.7657	59.6864	1.11012	0.150716	1
Medtr4g088490.1	17.6 kDa class I heat shock protein	174.819	160.314	0.917024	-0.124968	1
Medtr4g091590.1	17.6 kDa class I heat shock protein	31.9762	37.1509	1.16183	0.216396	1
Medtr6g061850.1	17.6 kDa class I heat shock protein	42.6036	72.4892	1.70148	0.766792	1
Medtr4g088450.1	17.6 kDa class I heat shock protein	24.7315	46.2393	1.86965	0.902771	1
Medtr5g043620.1	1-acyl-sn-glycerol-3-phosphate acyltransferase	275.497	273.582	0.993051	-0.0100605	1
Medtr2g097980.1	1-acyl-sn-glycerol-3-phosphate acyltransferase-like protein	82.4526	60.5482	0.73434	-0.44548	1
Medtr7g092280.1	1-acyl-sn-glycerol-3-phosphate acyltransferase-like protein	833.845	746.557	0.895319	-0.159527	1
Medtr1g052685.1	1-acyl-sn-glycerol-3-phosphate acyltransferase-like protein	476.587	469.825	0.985811	-0.0206168	1
Medtr3g088565.1	1-aminocyclopropane-1-carboxylate oxidase	2718.4	1925.69	0.708391	-0.497382	1
Medtr1g043760.1	1-aminocyclopropane-1-carboxylate oxidase	1020.61	851.159	0.833973	-0.261928	1
Medtr5g032880.1	1-aminocyclopropane-1-carboxylate oxidase	634.981	541.516	0.852806	-0.22971	1
Medtr5g032870.1	1-aminocyclopropane-1-carboxylate oxidase	366.155	389.185	1.0629	0.0880045	1
Medtr5g085330.1	1-aminocyclopropane-1-carboxylate oxidase	1165.63	1422.18	1.22009	0.286993	1
Medtr6g092620.1	1-aminocyclopropane-1-carboxylate oxidase	2451.27	4618.92	1.8843	0.914025	1
Medtr2g025120.1	1-aminocyclopropane-1-carboxylate oxidase	1115.52	3428.57	3.07351	1.61989	1
Medtr4g117880.1	1-aminocyclopropane-1-carboxylate oxidase-like protein	22.6623	20.2183	0.892156	-0.164631	1
Medtr2g069190.1	1-aminocyclopropane-1-carboxylate oxidase-like protein	328.792	302.732	0.920742	-0.119131	1
Medtr8g009120.1	1-aminocyclopropane-1-carboxylate oxidase-like protein	29.7521	30.0693	1.01066	0.0152987	1
Medtr4g099390.1	1-aminocyclopropane-1-carboxylate oxidase-like protein	191.681	200.079	1.04381	0.0618601	1
Medtr8g009110.1	1-aminocyclopropane-1-carboxylate oxidase-like protein	41.6024	43.6069	1.04818	0.0678886	1
Medtr2g069210.1	1-aminocyclopropane-1-carboxylate oxidase-like protein	213.932	276.017	1.29021	0.367609	1
Medtr1g032220.1	1-aminocyclopropane-1-carboxylate oxidase-like protein	213.778	276.668	1.29419	0.372046	1
Medtr8g028435.1	1-aminocyclopropane-1-carboxylate oxidase-like protein	259.632	437.01	1.68319	0.751196	1
Medtr8g008930.1	1-aminocyclopropane-1-carboxylate oxidase-like protein	15.8621	29.503	1.85997	0.895283	1
Medtr6g091760.1	1-aminocyclopropane-1-carboxylate synthase	101.599	53.2468	0.524086	-0.932126	1
Medtr8g098930.1	1-aminocyclopropane-1-carboxylate synthase	1492.97	1408.72	0.94357	-0.0837985	1
Medtr5g011400.1	1-aminocyclopropane-1-carboxylate synthase	120.301	120.808	1.00421	0.00606581	1
Medtr6g463260.1	1-aminocyclopropane-1-carboxylate synthase	241.221	275.343	1.14146	0.190877	1
Medtr4g097540.1	1-aminocyclopropane-1-carboxylate synthase	202.064	386.122	1.91088	0.934241	1
Medtr7g105830.1	1-cys peroxiredoxin PER1	1014.06	1054.78	1.04015	0.0567939	1
Medtr1g105090.1	1-cys peroxiredoxin PER1	669.435	703.098	1.05029	0.0707833	1
Medtr4g106870.1	1-deoxy-D-xylulose 5-phosphate reductoisomerase	1005.08	953.198	0.948383	-0.0764582	1
Medtr8g068265.1	1-deoxy-D-xylulose-5-phosphate synthase	54.6197	62.7972	1.14972	0.201278	1
Medtr4g021510.1	1-O-acylglucose:anthocyanin acyltransferase	84.6697	49.9883	0.590392	-0.760255	1
Medtr4g021530.1	1-O-acylglucose:anthocyanin acyltransferase	262.472	196.49	0.748615	-0.417704	1
Medtr4g021500.1	1-O-acylglucose:anthocyanin acyltransferase	26.8734	23.2804	0.866296	-0.207068	1
Medtr2g018590.1	1-O-acylglucose:anthocyanin acyltransferase	274.665	264.452	0.962819	-0.0546639	1
Medtr2g018600.1	1-O-acylglucose:anthocyanin acyltransferase	754.44	842.719	1.11701	0.159647	1
Medtr1g060050.1	1-phosphatidylinositol phosphodiesterase-like protein	50.1757	47.7939	0.952529	-0.0701644	1
Medtr4g073920.1	1-phosphatidylinositol phosphodiesterase-like protein	244.603	428.527	1.75193	0.808943	1
Medtr4g124590.1	1-phosphatidylinositol-3-phosphate 5-kinase	1507.65	1643.01	1.08978	0.124042	1
Medtr8g015960.1	2,3-diketo-5-methylthio-1-phosphopentane phosphatase	122.571	68.9967	0.56291	-0.829023	1
Medtr8g015940.1	2,3-diketo-5-methylthio-1-phosphopentane phosphatase	53.7668	30.5232	0.567695	-0.816812	1
Medtr8g015950.1	2,3-diketo-5-methylthio-1-phosphopentane phosphatase	312.78	248.376	0.794092	-0.332623	1
Medtr8g015910.1	2,3-diketo-5-methylthio-1-phosphopentane phosphatase	360.143	309.074	0.858196	-0.22062	1
Medtr8g101690.1	2,3-diketo-5-methylthio-1-phosphopentane phosphatase	187.124	175.718	0.939045	-0.0907333	1
Medtr2g100340.1	2,3-diketo-5-methylthio-1-phosphopentane phosphatase	876.364	1070.85	1.22193	0.289162	1
Medtr8g442750.1	2,4-dienoyl-CoA reductase	1751.13	1935.42	1.10524	0.144362	1
Medtr1g031790.1	2,4-dihydroxyhept-2-ene-1,7-dioic acid aldolase, putative	295.267	318.229	1.07777	0.108044	1
Medtr5g012470.1	20S proteasome beta protein	514.939	511.566	0.993449	-0.00948151	1
Medtr5g006840.1	20S proteasome beta protein	761.836	830.047	1.08954	0.123713	1
Medtr5g016590.1	20S proteasome subunit alpha	2422.67	2436.21	1.00559	0.00803789	1
Medtr6g024135.1	20S proteasome subunit alpha	2502.57	2637.84	1.05406	0.0759509	1
Medtr7g070070.1	20S proteasome subunit alpha	346.18	420.285	1.21406	0.279842	1
Medtr4g012740.1	20S proteasome subunit alpha type 1	252.045	262.947	1.04326	0.0610933	1
Medtr1g022410.1	20S proteasome subunit alpha type 1	1681.97	1772.27	1.05369	0.0754443	1
Medtr2g082180.1	21.7 kDa class VI heat shock protein	133.788	162.878	1.21744	0.283851	1
Medtr2g100500.1	23S rRNA (uracil-5)-methyltransferase RumA	113.891	96.4885	0.847201	-0.239224	1
Medtr5g079860.1	23S rRNA m2A2503 methyltransferase	120.403	111.897	0.929358	-0.105694	1
Medtr8g064490.1	23S rRNA m2A2503 methyltransferase	269.085	303.524	1.12798	0.173745	1
Medtr3g114780.1	24-methylenesterol C-methyltransferase	2981.99	2666.14	0.894081	-0.161523	1
Medtr5g043640.1	26S proteasome non-ATPase regulatory subunit 10	465.115	493.244	1.06048	0.0847134	1
Medtr1g026030.1	26S proteasome non-ATPase regulatory subunit 3	1300.95	1258.4	0.967288	-0.0479827	1
Medtr4g104080.1	26S proteasome non-ATPase regulatory subunit 6	1496.63	1467.94	0.980832	-0.0279224	1
Medtr1g009010.1	26S proteasome non-ATPase regulatory subunit-like protein	93.2573	81.7547	0.876657	-0.189915	1
Medtr3g109300.1	26S proteasome non-ATPase regulatory subunit-like protein	1584.98	1449.55	0.914553	-0.128861	1
Medtr5g027960.1	26S proteasome non-ATPase regulatory subunit-like protein	3201.3	3123.42	0.975674	-0.0355287	1
Medtr2g017680.1	26S proteasome non-ATPase regulatory subunit-like protein	2438.1	2417.45	0.991533	-0.0122679	1
Medtr1g019930.1	26S proteasome non-ATPase regulatory subunit-like protein	1710.52	1741.13	1.01789	0.0255857	1
Medtr8g075390.1	26S proteasome non-ATPase regulatory subunit-like protein	1948.05	1998.64	1.02597	0.0369901	1
Medtr5g022440.1	26S proteasome non-ATPase regulatory subunit-like protein	1389.28	1454.78	1.04715	0.0664684	1
Medtr2g067250.1	26S proteasome regulatory complex component	148.57	142.24	0.957396	-0.062813	1
Medtr8g023550.1	26S proteasome regulatory complex protein	1438.44	1435.61	0.998033	-0.00284102	1
Medtr1g095660.1	26S proteasome regulatory complex protein	526.005	544.876	1.03588	0.0508518	1
Medtr1g016750.1	26S proteasome regulatory particle non-ATPase subunit 12	2318.51	2367.11	1.02096	0.0299324	1
Medtr3g070180.1	26S proteasome regulatory particle non-ATPase subunit 8	1358.04	1347.09	0.991939	-0.011677	1
Medtr5g081980.1	26S proteasome regulatory particle non-ATPase subunit 8	856.714	924.816	1.07949	0.110353	1
Medtr3g112260.1	26S proteasome regulatory particle triple-A ATPase protein	2696.85	2663.21	0.987524	-0.0181129	1
Medtr4g094270.1	26S proteasome regulatory particle triple-A ATPase protein	4464.27	4421.2	0.990351	-0.0139884	1
Medtr1g083330.1	26S proteasome regulatory particle triple-A ATPase protein	1193.34	1210.45	1.01434	0.0205482	1
Medtr4g033235.1	26S proteasome regulatory particle triple-A ATPase protein	278.856	291.093	1.04388	0.0619604	1
Medtr8g092450.1	26S proteasome regulatory subunit N5	1404.04	1327.85	0.945736	-0.0804909	1
Medtr8g092390.1	26S proteasome regulatory subunit N5	15.4526	22.2849	1.44214	0.528213	1
Medtr3g009940.1	26S proteasome regulatory subunit rpn2, putative	81.9055	85.7646	1.04712	0.0664227	1
Medtr4g088110.1	28 kDa heat- and acid-stable phosphoprotein-like protein	1973.09	2133.27	1.08118	0.112612	1
Medtr2g014950.1	28 kDa heat- and acid-stable phosphoprotein-like protein	15.3826	25.4273	1.65299	0.72508	1
Medtr3g031280.1	28S ribosomal protein S29	437.01	398.477	0.911826	-0.13317	1
Medtr7g009710.1	2-aminoethanethiol dioxygenase-like protein	1523.55	1633.07	1.07188	0.100144	1
Medtr2g058330.1	2-aminoethanethiol dioxygenase-like protein	20.5272	27.3891	1.33429	0.416068	1
Medtr6g011530.1	2-aminoethanethiol dioxygenase-like protein	78.4272	116.592	1.48663	0.572044	1
Medtr7g086380.1	2-aminoethanethiol dioxygenase-like protein	207.671	414.783	1.99731	0.99806	1
Medtr6g027730.1	2-aminoethanethiol dioxygenase-like protein	313.523	712.783	2.27346	1.18489	1
Medtr4g055260.1	2-carboxy-D-arabinitol 1-phosphate (CA1P) phosphatase	55.106	52.2053	0.947361	-0.0780131	1
Medtr5g010010.1	2-C-methyl-D-erythritol 2,4-cyclodiphosphate synthase	454.82	444.811	0.977994	-0.0321026	1
Medtr4g134540.1	2-C-methyl-D-erythritol 4-phosphate cytidylyltransferase	115.035	111.009	0.965002	-0.0513965	1
Medtr5g082850.1	2-deoxymugineic-acid 2-dioxygenase-like protein, putative	176.407	132.128	0.748996	-0.416971	1
Medtr2g006290.1	2Fe-2S ferredoxin superfamily protein	30.399	20.9233	0.68829	-0.538912	1
Medtr2g086510.1	2Fe-2S ferredoxin superfamily protein	1564.02	1494.29	0.955412	-0.0658048	1
Medtr5g006320.1	2Fe-2S ferredoxin superfamily protein	64.0091	62.1367	0.970747	-0.0428327	1
Medtr4g053120.1	2Fe-2S ferredoxin superfamily protein	1469.97	1521.84	1.03529	0.0500341	1
Medtr1g112050.1	2Fe-2S ferredoxin superfamily protein	713.135	764.149	1.07153	0.0996777	1
Medtr4g098490.1	2Fe-2S ferredoxin superfamily protein	62.2417	82.2318	1.32117	0.401815	1
Medtr7g051230.1	2Fe-2S ferredoxin-like protein	1618.67	1670.3	1.0319	0.0452989	1
Medtr1g011510.1	2Fe-2S iron-sulfur cluster-binding domain protein	79.5857	92.4934	1.16219	0.216841	1
Medtr6g004200.1	2-hydroxyacyl-CoA lyase	1008.4	1153.75	1.14414	0.194264	1
Medtr7g051020.1	2-hydroxyisoflavanone dehydratase	27.2775	25.8796	0.948755	-0.0758923	1
Medtr1g104930.1	2-hydroxyisoflavanone dehydratase	288.417	281.972	0.977655	-0.0326026	1
Medtr1g105020.1	2-hydroxyisoflavanone dehydratase	4178.14	4200.35	1.00532	0.00764882	1
Medtr1g104933.1	2-hydroxyisoflavanone dehydratase	64.2663	73.9189	1.1502	0.20188	1
Medtr3g450680.1	2-hydroxyisoflavanone dehydratase	142.469	164.395	1.1539	0.206523	1
Medtr5g005850.1	2-hydroxyisoflavanone dehydratase	21.4365	26.5144	1.23688	0.306703	1
Medtr1g116500.1	2-isopropylmalate synthase	1668.87	1520.3	0.910976	-0.134516	1
Medtr7g033125.1	2-isopropylmalate synthase	2060.28	2820.04	1.36877	0.452875	1
Medtr4g009880.1	2-methoxy-6-polyprenyl-1,4-benzoquinol methylase	552.792	599.07	1.08372	0.115988	1
Medtr1g071110.1	2-methyl-6-phytylbenzoquinone methyltranferase	36.0432	35.7751	0.992564	-0.0107677	1
Medtr1g071470.1	2OG-Fe(II) oxygenase domain protein, putative	119.663	105.627	0.882704	-0.179998	1
Medtr7g062600.1	2OG-Fe(II) oxygenase family oxidoreductase	198.983	100.515	0.505145	-0.98523	1
Medtr2g072930.1	2OG-Fe(II) oxygenase family oxidoreductase	21.3489	12.8925	0.603896	-0.727628	1
Medtr2g069020.2	2OG-Fe(II) oxygenase family oxidoreductase	28.5452	18.3554	0.64303	-0.637043	1
Medtr1g033810.1	2OG-Fe(II) oxygenase family oxidoreductase	728.905	477.198	0.654678	-0.611142	1
Medtr2g068950.1	2OG-Fe(II) oxygenase family oxidoreductase	149.672	98.6401	0.659041	-0.601559	1
Medtr4g100610.1	2OG-Fe(II) oxygenase family oxidoreductase	156.333	110.703	0.708127	-0.497921	1
Medtr7g094250.1	2OG-Fe(II) oxygenase family oxidoreductase	221.864	159.587	0.719301	-0.475333	1
Medtr2g069010.1	2OG-Fe(II) oxygenase family oxidoreductase	170.587	122.721	0.719401	-0.475133	1
Medtr1g093120.1	2OG-Fe(II) oxygenase family oxidoreductase	128.284	96.4362	0.751741	-0.411692	1
Medtr3g464530.1	2OG-Fe(II) oxygenase family oxidoreductase	119.714	92.0464	0.768883	-0.379163	1
Medtr5g048570.1	2OG-Fe(II) oxygenase family oxidoreductase	86.429	66.4639	0.768999	-0.378946	1
Medtr0032s0040.1	2OG-Fe(II) oxygenase family oxidoreductase	572.564	448.722	0.783706	-0.351615	1
Medtr4g100590.1	2OG-Fe(II) oxygenase family oxidoreductase	73.975	57.999	0.784034	-0.351011	1
Medtr2g069090.1	2OG-Fe(II) oxygenase family oxidoreductase	893.471	768.506	0.860135	-0.217364	1
Medtr2g068960.1	2OG-Fe(II) oxygenase family oxidoreductase	48.9659	42.1524	0.860852	-0.216162	1
Medtr1g014720.1	2OG-Fe(II) oxygenase family oxidoreductase	543.38	468.924	0.862976	-0.212607	1
Medtr2g069060.2	2OG-Fe(II) oxygenase family oxidoreductase	22.8672	20.219	0.884192	-0.177569	1
Medtr3g040440.1	2OG-Fe(II) oxygenase family oxidoreductase	229.617	207.113	0.901995	-0.148808	1
Medtr4g119410.1	2OG-Fe(II) oxygenase family oxidoreductase	501.128	476.134	0.950125	-0.0738105	1
Medtr6g088665.1	2OG-Fe(II) oxygenase family oxidoreductase	171.219	163.057	0.952331	-0.0704645	1
Medtr1g109230.1	2OG-Fe(II) oxygenase family oxidoreductase	467.863	453.927	0.970213	-0.0436269	1
Medtr1g089865.1	2OG-Fe(II) oxygenase family oxidoreductase	621.219	613.769	0.988006	-0.0174078	1
Medtr8g041620.1	2OG-Fe(II) oxygenase family oxidoreductase	43.3821	43.1823	0.995396	-0.00665764	1
Medtr4g094900.1	2OG-Fe(II) oxygenase family oxidoreductase	201.007	201.267	1.00129	0.00186212	1
Medtr6g081860.1	2OG-Fe(II) oxygenase family oxidoreductase	1233.59	1316.64	1.06732	0.093998	1
Medtr5g048550.1	2OG-Fe(II) oxygenase family oxidoreductase	9054.35	9772.05	1.07927	0.110051	1
Medtr5g091920.1	2OG-Fe(II) oxygenase family oxidoreductase	157.002	170.966	1.08894	0.122925	1
Medtr0314s0030.1	2OG-Fe(II) oxygenase family oxidoreductase	127.271	139.245	1.09409	0.129726	1
Medtr7g029655.1	2OG-Fe(II) oxygenase family oxidoreductase	24.9349	27.3994	1.09884	0.135979	1
Medtr1g093140.1	2OG-Fe(II) oxygenase family oxidoreductase	438.872	484.167	1.10321	0.141705	1
Medtr8g006930.1	2OG-Fe(II) oxygenase family oxidoreductase	494.118	550.354	1.11381	0.155505	1
Medtr1g070080.1	2OG-Fe(II) oxygenase family oxidoreductase	58.9762	65.7447	1.11477	0.156742	1
Medtr7g062560.1	2OG-Fe(II) oxygenase family oxidoreductase	172.915	197.905	1.14452	0.194748	1
Medtr7g063730.1	2OG-Fe(II) oxygenase family oxidoreductase	1595.46	1830.73	1.14746	0.198447	1
Medtr3g117420.1	2OG-Fe(II) oxygenase family oxidoreductase	1480.88	1812.44	1.22389	0.291479	1
Medtr3g092890.1	2OG-Fe(II) oxygenase family oxidoreductase	97.2287	119.474	1.22879	0.297237	1
Medtr3g043900.1	2OG-Fe(II) oxygenase family oxidoreductase	226.417	280.58	1.23922	0.30943	1
Medtr7g062580.1	2OG-Fe(II) oxygenase family oxidoreductase	428.763	531.937	1.24063	0.311076	1
Medtr3g045230.1	2OG-Fe(II) oxygenase family oxidoreductase	73.455	94.5448	1.28711	0.364136	1
Medtr0009s0480.1	2OG-Fe(II) oxygenase family oxidoreductase	82.3983	109.784	1.33236	0.413982	1
Medtr2g437380.1	2OG-Fe(II) oxygenase family oxidoreductase	41.5043	59.7858	1.44047	0.52654	1
Medtr6g015950.1	2OG-Fe(II) oxygenase family oxidoreductase	110.784	188.685	1.70318	0.768233	1
Medtr7g016080.1	2OG-Fe(II) oxygenase family oxidoreductase	2.74	21.0629	7.68717	2.94245	1
Medtr7g045650.1	2OG-Fe(II) oxygenase family oxidoreductase, putative	414.915	204.743	0.493459	-1.019	1
Medtr1g101840.1	2OG-Fe(II) oxygenase family protein	124.206	117.037	0.942282	-0.0857692	1
Medtr4g029340.1	2OG-Fe(II) oxygenase family protein	54.9026	56.8147	1.03483	0.0493892	1
Medtr6g059320.1	2OG-Fe(II) oxygenase family protein	112.048	118.514	1.05771	0.0809376	1
Medtr3g085290.1	2OG-Fe(II) oxygenase family protein	454.923	501.393	1.10215	0.14032	1
Medtr1g008700.1	2-on-2 hemoglobin	431.753	591.812	1.37072	0.454932	1
Medtr3g109420.1	2-on-2 hemoglobin	392.827	542.675	1.38146	0.466195	1
Medtr1g096240.1	2-oxoacid dehydrogenase acyltransferase family protein	1351.84	1158.05	0.856651	-0.22322	1
Medtr1g111140.1	2-oxoacid dehydrogenase acyltransferase family protein	903.558	795.278	0.880163	-0.184158	1
Medtr5g093300.1	2-oxoacid dehydrogenase acyltransferase family protein	402.616	413.288	1.02651	0.0377429	1
Medtr2g006820.1	2-oxoacid dehydrogenase acyltransferase family protein	1317	1362.12	1.03426	0.0485961	1
Medtr4g120220.1	2-oxoacid dehydrogenase acyltransferase family protein	1154.15	1356.26	1.17512	0.232808	1
Medtr8g036165.1	2-oxoglutarate (2OG) and Fe(II)-dependent oxygenase superfamily protein	725.12	834.054	1.15023	0.20192	1
Medtr5g092530.1	2-oxoglutarate dehydrogenase E2 subunit	45.9309	52.3666	1.14012	0.18918	1
Medtr2g009220.1	2-oxoglutarate/malate translocator	859.01	901.517	1.04948	0.0696788	1
Medtr4g065007.1	2-oxoglutarate/malate translocator	502.307	544.303	1.08361	0.11584	1
Medtr4g011690.1	2-oxoglutarate-dependent dioxygenase	175.706	110.625	0.6296	-0.667492	1
Medtr4g099380.1	2-oxoglutarate-dependent dioxygenase	248.148	238.131	0.959636	-0.0594412	1
Medtr7g090520.1	2-oxoglutarate-dependent dioxygenase	88.5976	86.692	0.978492	-0.0313683	1
Medtr8g075470.1	2-oxoisovalerate dehydrogenase E1 component, alpha subunit	52.7836	43.3732	0.821718	-0.283285	1
Medtr2g095260.1	2-phosphoglycerate kinase	599.789	583.757	0.97327	-0.0390884	1
Medtr4g036835.1	2-phosphoglycerate kinase	28.3526	31.5609	1.11316	0.154657	1
Medtr8g464260.1	3'(2'),5'-bisphosphate nucleotidase	76.4455	75.465	0.987173	-0.018625	1
Medtr4g094672.1	3'(2'),5'-bisphosphate nucleotidase	291.151	297.834	1.02295	0.0327395	1
Medtr2g012510.1	3'(2'),5'-bisphosphate nucleotidase	156.14	168.44	1.07877	0.109388	1
Medtr2g009270.1	3,4-dihydroxy-2-butanone 4-phosphate synthase	1444.38	1982.43	1.37251	0.456818	1
Medtr6g073003.1	3,4-dihydroxy-2-butanone kinase, putative	365.49	341.331	0.933897	-0.098664	1
Medtr4g102550.1	3,5-epimerase/4-reductase	3426.16	2730.94	0.797085	-0.327194	1
Medtr2g020160.1	3,8-divinyl protochlorophyllide A 8-vinyl reductase	25.3849	33.1983	1.3078	0.387139	1
Medtr1g097610.1	30S ribosomal protein S1	97.6044	93.6397	0.95938	-0.0598261	1
Medtr2g033020.1	30S ribosomal protein S1	477.232	480.553	1.00696	0.0100028	1
Medtr3g058430.1	30S ribosomal protein S10	242.478	255.3	1.05288	0.0743424	1
Medtr3g073140.1	30S ribosomal protein S13	286.233	256.083	0.894664	-0.160582	1
Medtr4g009100.1	30S ribosomal protein S15	342.752	336.771	0.982552	-0.0253947	1
Medtr2g101770.1	30S ribosomal protein S17	365.58	351.331	0.961023	-0.0573572	1
Medtr8g061350.1	30S ribosomal protein S20	268.944	293.018	1.08951	0.123684	1
Medtr3g117570.2	30S ribosomal protein S31	122.139	127.614	1.04482	0.0632559	1
Medtr8g093680.1	30S ribosomal protein S5	328.001	319.359	0.973654	-0.0385196	1
Medtr2g033490.1	30S ribosomal protein S6	624.055	698.182	1.11878	0.161928	1
Medtr3g078370.1	30S ribosomal protein S9P	851.034	712.223	0.836892	-0.256887	1
Medtr4g085580.1	30S ribosomal protein S9P	3575.72	3262.9	0.912514	-0.132081	1
Medtr1g021760.1	30S ribosomal protein S9P	256.903	252.841	0.98419	-0.0229917	1
Medtr5g075240.1	30S ribosomal protein S9P	1379.09	1429.12	1.03628	0.0514122	1
Medtr1g076310.1	30S ribosomal S16-like protein	164.626	152.333	0.925328	-0.111964	1
Medtr2g039750.1	30S ribosomal S16-like protein	392.4	408.242	1.04037	0.057102	1
Medtr5g014070.1	30S ribosomal S16-like protein	120.672	134.885	1.11778	0.160633	1
Medtr4g014360.1	30S ribosomal S17-like protein	162.451	198.157	1.21979	0.286635	1
Medtr6g005030.1	30S ribosomal S17-like protein	62.2983	78.0515	1.25287	0.325233	1
Medtr4g104470.1	31 kDa ribonucleoprotein	1235.04	1086.42	0.879666	-0.184972	1
Medtr3g075500.1	31 kDa ribonucleoprotein	141.777	158.513	1.11804	0.160977	1
Medtr7g106440.1	33 kDa ribonucleoprotein	38.9205	32.7542	0.841567	-0.24885	1
Medtr8g028485.1	39S ribosomal protein L46	145.086	143.432	0.988601	-0.0165392	1
Medtr8g087440.1	39S ribosomal protein L46	69.8716	81.15	1.16142	0.215886	1
Medtr5g015850.1	39S ribosomal protein L47	388.972	356.502	0.916522	-0.125758	1
Medtr3g113260.1	39S ribosomal protein L53/MRP-L53	361.429	371.744	1.02854	0.0406002	1
Medtr3g105440.1	3beta-hydroxysteroid-dehydrogenase/decarboxylase	348.108	339.179	0.974348	-0.0374904	1
Medtr4g090620.1	3-dehydroquinate dehydratase/shikimate dehydrogenase	1103.29	1023.19	0.927401	-0.108734	1
Medtr5g022580.1	3-dehydroquinate synthase	1213.73	1275.82	1.05116	0.0719835	1
Medtr5g091910.1	3-demethylubiquinone-9 3-methyltransferase	219.221	190.578	0.869341	-0.202006	1
Medtr7g052690.1	3-demethylubiquinone-9 3-methyltransferase domain protein	1485.28	1178.53	0.793469	-0.333755	1
Medtr1g061560.1	3-deoxy-D-manno-octulosonic-acid transferase	91.3903	87.1996	0.954145	-0.0677189	1
Medtr1g057850.1	3-deoxy-manno-octulosonate cytidylyltransferase	436.13	464.752	1.06563	0.0917054	1
Medtr5g011040.1	3-hydroxy-3-methylglutaryl coenzyme A synthase	4893.55	4038.65	0.825301	-0.277008	1
Medtr6g089570.1	3-hydroxy-3-methylglutaryl coenzyme A synthase	149.332	150.682	1.00904	0.0129827	1
Medtr8g072640.1	3-hydroxy-3-methylglutaryl-coenzyme A reductase-like protein	12140.8	11228.4	0.924849	-0.112711	1
Medtr5g087550.1	3-hydroxy-3-methylglutaryl-coenzyme A reductase-like protein	2361.74	2450.89	1.03775	0.0534602	1
Medtr5g026500.1	3-hydroxy-3-methylglutaryl-coenzyme A reductase-like protein	266.124	293.589	1.10321	0.141703	1
Medtr5g091050.1	3-hydroxy-3-methylglutaryl-coenzyme A reductase-like protein	230.736	421.49	1.82672	0.869252	1
Medtr3g046330.1	3-hydroxyisobutyryl-CoA hydrolase-like protein	92.9558	120.619	1.2976	0.375846	1
Medtr1g073200.1	3-isopropylmalate dehydratase large subunit	28.7486	45.3478	1.57739	0.65754	1
Medtr1g045750.1	3-isopropylmalate dehydratase, large subunit	1449.45	1451.64	1.00151	0.00218009	1
Medtr2g104610.1	3-isopropylmalate dehydrogenase	1489.16	1426.34	0.957813	-0.0621834	1
Medtr2g105100.1	3-ketoacyl carrier synthase III	472.221	440.347	0.932502	-0.100821	1
Medtr3g085740.1	3-ketoacyl-(acyl-carrier) reductase	1655.6	1550.61	0.936583	-0.0945217	1
Medtr4g070270.1	3-ketoacyl-CoA synthase	2968.37	2483.84	0.836769	-0.257098	1
Medtr7g081695.1	3-ketoacyl-CoA synthase	76.6463	69.8378	0.91117	-0.134209	1
Medtr1g076430.1	3-ketoacyl-CoA synthase-like protein	227.744	169.308	0.743411	-0.427768	1
Medtr4g113280.1	3-ketoacyl-CoA synthase-like protein	535.876	445.273	0.830926	-0.267208	1
Medtr1g041085.1	3-ketoacyl-CoA synthase-like protein	518.16	457.511	0.882953	-0.179591	1
Medtr3g105550.1	3-ketoacyl-CoA synthase-like protein	46.1047	43.1706	0.936362	-0.0948624	1
Medtr7g118170.1	3-ketoacyl-CoA synthase-like protein	308.724	297.864	0.964822	-0.0516651	1
Medtr2g054940.1	3-ketoacyl-CoA synthase-like protein	164.833	159.779	0.969338	-0.0449277	1
Medtr4g022430.1	3-ketoacyl-CoA thiolase 2, peroxisomal-like protein	671.106	595.754	0.887721	-0.171822	1
Medtr1g047210.1	3-ketoacyl-CoA thiolase 2, peroxisomal-like protein	3368.67	3865.93	1.14761	0.198635	1
Medtr8g028555.1	3-methyl-2-oxobutanoate hydroxymethyltransferase	97.1628	94.1019	0.968497	-0.0461803	1
Medtr4g037305.2	3-methyl-2-oxobutanoate hydroxymethyltransferase	303.497	304.83	1.00439	0.00632212	1
Medtr2g015430.1	3'-N-debenzoyl-2'-deoxytaxol benzoyltransferase	213.091	247.413	1.16107	0.215451	1
Medtr8g023760.1	3-oxo-5-alpha-steroid 4-dehydrogenase	32.0074	12.8271	0.400754	-1.31921	1
Medtr7g066760.1	3-oxo-5-alpha-steroid 4-dehydrogenase	48.182	45.9263	0.953184	-0.0691728	1
Medtr8g107030.3	3-oxo-5-alpha-steroid 4-dehydrogenase	114.814	132.158	1.15106	0.202967	1
Medtr6g037340.1	3-oxo-5-alpha-steroid 4-dehydrogenase family protein	1151.01	991.754	0.86164	-0.214843	1
Medtr4g072070.1	3-oxo-5-alpha-steroid 4-dehydrogenase family protein	194.284	210.345	1.08267	0.114592	1
Medtr1g103020.1	3-oxoacyl-(acyl carrier) synthase II	716.79	618.212	0.862472	-0.21345	1
Medtr4g096690.1	3-oxoacyl-(acyl carrier) synthase II	1207.03	1088.44	0.901752	-0.149198	1
Medtr2g043530.1	3-oxoacyl-(acyl carrier) synthase II	166.256	175.943	1.05827	0.0817094	1
Medtr4g121570.1	3-oxo-delta(4,5)-steroid 5-beta-reductase-like protein	1181.98	721.738	0.610617	-0.711661	1
Medtr3g463660.1	3-oxo-delta(4,5)-steroid 5-beta-reductase-like protein	49.0065	35.4011	0.722376	-0.469177	1
Medtr3g013890.1	3-oxo-delta(4,5)-steroid 5-beta-reductase-like protein	20.9111	20.0923	0.960844	-0.0576259	1
Medtr3g102730.1	3-oxo-delta(4,5)-steroid 5-beta-reductase-like protein	62.825	64.8453	1.03216	0.0456622	1
Medtr3g102760.1	3-oxo-delta(4,5)-steroid 5-beta-reductase-like protein	350.61	361.937	1.03231	0.0458704	1
Medtr3g102770.1	3-oxo-delta(4,5)-steroid 5-beta-reductase-like protein	165.027	174.128	1.05515	0.0774427	1
Medtr4g073090.1	3-oxo-delta(4,5)-steroid 5-beta-reductase-like protein	203.221	241.83	1.18999	0.250948	1
Medtr6g093070.1	3-phosphoinositide-dependent kinase, putative	75.3666	92.0655	1.22157	0.288735	1
Medtr4g024620.1	3-phosphoshikimate 1-carboxyvinyltransferase	1474.07	1461.71	0.991617	-0.012145	1
Medtr6g064960.1	4,5-DOPA dioxygenase extradiol-like protein	186.451	221.955	1.19042	0.251476	1
Medtr1g077030.1	4,5-DOPA dioxygenase extradiol-like protein	1518.29	2008.77	1.32305	0.403865	1
Medtr2g038090.1	4/1 protein short form protein	21.6479	20.0673	0.926983	-0.109386	1
Medtr4g116410.1	40S ribosomal protein S11-1	6687.7	6085.39	0.909938	-0.13616	1
Medtr1g017780.1	40S ribosomal protein S11-1	1397.46	1332.09	0.953225	-0.069112	1
Medtr8g076830.1	40S ribosomal protein S11-1	4897.21	4712.68	0.962319	-0.0554127	1
Medtr8g105110.1	40S ribosomal protein S15-4	6391.98	5692.21	0.890524	-0.167273	1
Medtr1g070450.1	40S ribosomal protein S15-4	7153	6516.42	0.911005	-0.134469	1
Medtr1g058250.1	40S ribosomal protein S17	10513.9	9594.3	0.912535	-0.132048	1
Medtr8g040740.1	40S ribosomal protein S19-1	2040.55	1907.09	0.934597	-0.0975843	1
Medtr3g013635.2	40S ribosomal protein S19-1	2043.96	1968.18	0.962924	-0.0545063	1
Medtr7g092720.1	40S ribosomal protein S20-2	4047.12	4069.53	1.00554	0.00796752	1
Medtr2g085090.1	40S ribosomal protein S20-2	330.683	344.713	1.04242	0.0599432	1
Medtr4g034030.1	40S ribosomal protein S20-2	296.684	314.89	1.06137	0.0859221	1
Medtr1g091057.1	40S ribosomal protein S20-2	22.4024	29.8959	1.3345	0.416298	1
Medtr7g100720.1	40S ribosomal protein S23-1	1822.61	1850.28	1.01518	0.0217406	1
Medtr8g105340.1	40S ribosomal protein S2-4	72.2898	60.2372	0.833274	-0.263137	1
Medtr1g032450.1	40S ribosomal protein S2-4	6288.41	6185.52	0.983638	-0.023801	1
Medtr1g081410.1	40S ribosomal protein S24-2	9296.52	8465.28	0.910586	-0.135133	1
Medtr7g114640.1	40S ribosomal protein S24-2	339.226	333.073	0.98186	-0.0264101	1
Medtr2g029270.1	40S ribosomal protein S27-1	3457.55	3116.15	0.90126	-0.149984	1
Medtr2g015680.1	40S ribosomal protein S27-1	3885.47	3829.03	0.985474	-0.0211096	1
Medtr1g111970.1	40S ribosomal protein S27-1	4186.15	4303.13	1.02795	0.0397645	1
Medtr8g089765.1	40S ribosomal protein S28-1	27.7935	21.8525	0.786246	-0.346948	1
Medtr6g013210.1	40S ribosomal protein S28-1	9347.17	9139.03	0.977732	-0.0324888	1
Medtr4g081180.1	40S ribosomal protein S28-1	1484.13	1661.53	1.11953	0.162897	1
Medtr3g012040.1	40S ribosomal protein S3a-1	1996	1684.4	0.84389	-0.244874	1
Medtr5g006440.1	40S ribosomal protein S3a-1	12207.7	10953.9	0.897288	-0.156357	1
Medtr1g103100.1	40S ribosomal protein S3a-1	2817.12	2547.04	0.90413	-0.145398	1
Medtr1g054310.1	40S ribosomal protein S5-2	6188.83	5661.9	0.914859	-0.128379	1
Medtr7g107380.1	40S ribosomal protein S5-2	6949.05	6434.66	0.925977	-0.110951	1
Medtr2g014030.1	40S ribosomal protein S6-2	5764.35	5337.39	0.925931	-0.111023	1
Medtr4g088595.1	40S ribosomal protein S6-2	13736.7	13278.2	0.966622	-0.0489765	1
Medtr5g010025.1	40S ribosomal S10-like protein	6920.69	6271.8	0.906239	-0.142036	1
Medtr2g436800.1	40S ribosomal S21-like protein	7113.26	6707.71	0.942987	-0.0846902	1
Medtr7g076530.1	40S ribosomal S21-like protein	359.074	344.075	0.958227	-0.0615608	1
Medtr4g100900.1	40S ribosomal S30-like protein	3218.57	2947.06	0.915643	-0.127142	1
Medtr5g012610.1	40S ribosomal S30-like protein	3091.29	3115.21	1.00774	0.0111179	1
Medtr1g023000.1	40S ribosomal S3-like protein	6985.19	6176.95	0.884291	-0.177406	1
Medtr1g044660.1	40S ribosomal S3-like protein	5283.42	4892.04	0.925923	-0.111036	1
Medtr4g014590.1	40S ribosomal S4-like protein	1035.45	835.48	0.806879	-0.309576	1
Medtr7g069950.1	40S ribosomal S4-like protein	488.57	410.955	0.841138	-0.249585	1
Medtr8g052030.1	40S ribosomal S4-like protein	6485.02	6119.36	0.943614	-0.0837307	1
Medtr6g085000.1	40S ribosomal S7-like protein	5414.49	5247.97	0.969244	-0.0450684	1
Medtr6g021670.1	40S ribosomal S7-like protein	282.497	273.937	0.969697	-0.0443935	1
Medtr7g053450.1	40S ribosomal S8-like protein	10038	8862.11	0.882856	-0.17975	1
Medtr8g012325.1	40S ribosomal S8-like protein	8710.13	8231.62	0.945063	-0.0815172	1
Medtr3g005430.1	40S ribosomal S9-like protein	894.429	840.13	0.939292	-0.0903545	1
Medtr4g021290.1	40S ribosomal S9-like protein	1849.02	1846.07	0.998402	-0.00230715	1
Medtr7g067490.1	40S ribosomal S9-like protein	1149.55	1159.29	1.00847	0.0121629	1
Medtr1g068965.1	40S ribosomal S9-like protein	803.884	829.184	1.03147	0.044705	1
Medtr3g005450.1	40S ribosomal S9-like protein	1178.59	1319.5	1.11955	0.162924	1
Medtr7g107400.1	40S ribosomal SA-like protein	4450.36	4097.33	0.920674	-0.119238	1
Medtr8g064950.1	4-alpha-glucanotransferase	24.679	38.2184	1.54862	0.630983	1
Medtr7g088740.1	4-alpha-glucanotransferase DPE2	1045.67	1072.84	1.02598	0.0369985	1
Medtr1g063120.1	4-coumarate:CoA ligase-like protein	661.205	531.85	0.804365	-0.314078	1
Medtr1g063110.1	4-coumarate:CoA ligase-like protein	1112.52	1006.28	0.904504	-0.144802	1
Medtr3g088880.1	4-coumarate:CoA ligase-like protein	90.9863	84.2133	0.925561	-0.1116	1
Medtr2g105570.1	4-coumarate:CoA ligase-like protein	694.351	653.313	0.940897	-0.0878911	1
Medtr3g088870.1	4-coumarate:CoA ligase-like protein	246.306	252.772	1.02625	0.0373846	1
Medtr5g007640.1	4-coumarate:CoA ligase-like protein	1835.02	2002.61	1.09133	0.126088	1
Medtr4g005750.1	4-coumarate:CoA ligase-like protein	566.365	682.194	1.20451	0.268451	1
Medtr4g128337.1	4-coumarate:CoA ligase-like protein	1803.5	2225.79	1.23415	0.303515	1
Medtr3g437340.1	4-diphosphocytidyl-2-C-methyl-D-erythritol kinase	180.229	159.865	0.887007	-0.172983	1
Medtr4g069030.1	4-hydroxy-3-methylbut-2-enyl diphosphate reductase	912.303	1063.29	1.1655	0.220955	1
Medtr4g069070.1	4-hydroxy-3-methylbut-2-enyl diphosphate reductase	26.3668	49.8528	1.89074	0.918951	1
Medtr7g073970.1	4-hydroxybenzoate polyprenyltransferase	77.0005	61.6946	0.801223	-0.319724	1
Medtr5g091060.1	4-hydroxyphenylpyruvate dioxygenase	947.251	909.394	0.960035	-0.0588413	1
Medtr1g022325.1	4-hydroxyphenylpyruvate dioxygenase	10.6031	31.4043	2.96182	1.56648	1
Medtr5g090990.1	4-hydroxyphenylpyruvate dioxygenase	93.9643	279.94	2.97922	1.57493	1
Medtr7g075090.1	4-hydroxy-tetrahydrodipicolinate synthase	763.835	718.113	0.940142	-0.0890498	1
Medtr1g088775.1	4-hydroxy-tetrahydrodipicolinate synthase	553.377	551.316	0.996275	-0.00538381	1
Medtr8g036040.1	4-hydroxy-tetrahydrodipicolinate synthase	1135.71	1224.99	1.07861	0.109176	1
Medtr8g036035.1	4-hydroxy-tetrahydrodipicolinate synthase	533.803	636.116	1.19167	0.252984	1
Medtr8g036020.1	4-hydroxy-tetrahydrodipicolinate synthase	469.968	582.575	1.23961	0.309882	1
Medtr8g095460.1	4'-phosphopantetheinyl transferase family protein	66.6184	62.404	0.936737	-0.0942842	1
Medtr1g059790.1	4'-phosphopantetheinyl transferase family protein	27.2358	31.7762	1.16671	0.222441	1
Medtr1g031890.5	50S ribosomal L15-like protein	28.7863	27.0479	0.939611	-0.0898642	1
Medtr5g041290.1	50S ribosomal L18-like protein	24.7302	22.8291	0.923128	-0.115398	1
Medtr1g114200.1	50S ribosomal L18-like protein	319.292	323.294	1.01253	0.0179697	1
Medtr7g083650.1	50S ribosomal L18-like protein	107.366	114.824	1.06947	0.0968975	1
Medtr1g080050.1	50S ribosomal L18-like protein	20.7737	23.4082	1.12682	0.172255	1
Medtr1g063230.1	50S ribosomal L18-like protein	21.5779	28.7354	1.33171	0.413275	1
Medtr2g082410.1	50S ribosomal L24-like protein	198.03	189.818	0.958532	-0.0611015	1
Medtr1g067700.1	50S ribosomal L9-like protein	179.62	174.557	0.971808	-0.0412565	1
Medtr5g038540.1	50S ribosomal L9-like protein	151.477	154.758	1.02167	0.0309237	1
Medtr3g110640.1	50S ribosomal protein	285.93	302.878	1.05927	0.0830747	1
Medtr3g080800.1	50S ribosomal protein L11P	215.459	200.394	0.93008	-0.104574	1
Medtr1g060610.1	50S ribosomal protein L11P	885.847	878.914	0.992174	-0.011335	1
Medtr3g082760.1	50S ribosomal protein L13	620.845	581.444	0.936535	-0.0945945	1
Medtr8g054450.1	50S ribosomal protein L13	111.127	129.537	1.16567	0.221159	1
Medtr5g096490.1	50S ribosomal protein L14p	35.243	37.701	1.06975	0.0972683	1
Medtr1g110750.1	50S ribosomal protein L15	341.669	347.376	1.0167	0.0238976	1
Medtr0002s0140.1	50S ribosomal protein L16	27.1292	31.6734	1.1675	0.223422	1
Medtr8g103900.1	50S ribosomal protein L17	94.3849	88.6736	0.939488	-0.0900528	1
Medtr3g062930.1	50S ribosomal protein L17	272.114	273.801	1.0062	0.00891738	1
Medtr3g095900.1	50S ribosomal protein L17	266.898	314.777	1.17939	0.238044	1
Medtr4g032660.1	50S ribosomal protein L18 family protein	207.325	233.307	1.12532	0.170335	1
Medtr3g058620.1	50S ribosomal protein L19-2	857.912	833.567	0.971623	-0.0415309	1
Medtr4g080120.1	50S ribosomal protein L1p	478.374	439.424	0.918577	-0.122527	1
Medtr0059s0060.1	50S ribosomal protein L1p	607.84	648.848	1.06747	0.0941902	1
Medtr4g034720.1	50S ribosomal protein L20	33.7962	22.0208	0.651577	-0.617992	1
Medtr0027s0250.1	50S ribosomal protein L20	293.043	255.735	0.872689	-0.196461	1
Medtr1g096460.1	50S ribosomal protein L21	432.031	495.076	1.14593	0.196515	1
Medtr2g058400.1	50S ribosomal protein L21, related protein	30.7167	24.3008	0.791126	-0.33802	1
Medtr7g100410.1	50S ribosomal protein L22	268.337	333.147	1.24153	0.312116	1
Medtr3g087190.1	50S ribosomal protein L23	765.062	844.404	1.10371	0.142358	1
Medtr7g086470.1	50S ribosomal protein L25, putative	212.348	202.717	0.954647	-0.0669611	1
Medtr8g079680.1	50S ribosomal protein L25, putative	773.689	754.081	0.974656	-0.0370345	1
Medtr3g014010.1	50S ribosomal protein L27	504.794	510.531	1.01137	0.0163045	1
Medtr3g020680.1	50S ribosomal protein L27	315.222	381.2	1.20931	0.274181	1
Medtr1g041320.1	50S ribosomal protein L28	248.056	266.402	1.07396	0.10294	1
Medtr8g090185.1	50S ribosomal protein L29	188.042	201.94	1.07391	0.102871	1
Medtr4g051350.1	50S ribosomal protein L33	64.5871	45.6295	0.706481	-0.501278	1
Medtr1g015500.1	50S ribosomal protein L33	368.319	374.994	1.01812	0.025913	1
Medtr8g045210.1	50S ribosomal protein L33	57.4688	95.6019	1.66354	0.734259	1
Medtr5g027470.1	50S ribosomal protein L35	532.59	468.391	0.879459	-0.185312	1
Medtr4g114610.1	50S ribosomal protein L36	693.643	754.213	1.08732	0.120777	1
Medtr6g006970.1	50S ribosomal protein L3P	325.753	307.174	0.942965	-0.0847245	1
Medtr1g093060.1	50S ribosomal protein L3P	154.307	148.142	0.96005	-0.0588187	1
Medtr3g118210.1	50S ribosomal protein L3P	424.023	508.731	1.19977	0.262759	1
Medtr3g107920.1	50S ribosomal protein L4, bacterial/organelle protein	822.322	795.666	0.967584	-0.0475419	1
Medtr8g006995.1	50S ribosomal protein L4, bacterial/organelle protein	502.64	487.759	0.970393	-0.0433586	1
Medtr3g007700.1	50S ribosomal protein L5P	3319.63	2700.78	0.813579	-0.297646	1
Medtr8g046140.1	50S ribosomal protein L5P	5268.43	5111.65	0.970241	-0.0435849	1
Medtr4g080740.1	50S ribosomal protein L5P	6147.94	5991.88	0.974615	-0.0370961	1
Medtr7g078800.1	50S ribosomal protein L5P	325.998	341.893	1.04876	0.0686805	1
Medtr0316s0010.1	50S ribosomal protein L6	203.7	189.14	0.928523	-0.10699	1
Medtr2g031960.1	50S ribosomal protein L7/L12	314.02	266.93	0.850042	-0.234395	1
Medtr7g053520.1	50S ribosomal protein L7/L12	265.591	248.637	0.936166	-0.0951636	1
Medtr2g031760.1	50S ribosomal protein L7/L12	451.738	428.467	0.948485	-0.0763029	1
Medtr8g076780.1	50S ribosomal protein L7/L12	180.617	194.454	1.07661	0.106498	1
Medtr6g006060.1	50S ribosomal protein L7/L12	303.045	335.472	1.107	0.146661	1
Medtr4g057210.1	50S ribosomal protein L9	209.129	191.39	0.915177	-0.127877	1
Medtr7g082520.1	50S ribosomal-like protein, putative	132.489	130.033	0.981458	-0.0270015	1
Medtr4g119910.1	50S ribosome-binding GTPase	262.175	296.708	1.13172	0.178515	1
Medtr7g055730.1	50S ribosome-binding GTPase	28.2326	46.5293	1.64807	0.720777	1
Medtr0110s0050.1	5'-3' exonuclease family protein	124.684	104.459	0.837793	-0.255335	1
Medtr8g087940.2	5'-3' exonuclease family protein	24.4298	26.9747	1.10417	0.142966	1
Medtr3g009945.1	5'-adenylylsulfate reductase, putative	53.0289	51.6231	0.973491	-0.0387605	1
Medtr3g074620.1	5-adenylylsulfate reductase-like protein	1109.18	1116.63	1.00672	0.00965673	1
Medtr6g029240.1	5-adenylylsulfate reductase-like protein	713.174	739.623	1.03709	0.0525354	1
Medtr1g063080.1	5'-AMP-activated kinase-like protein, putative	79.0643	96.2277	1.21708	0.283426	1
Medtr0173s0020.1	5'-methylthioadenosine/S-adenosylhomocysteine nucleosidase	56.053	56.0532	1	2.73241e-06	1
Medtr3g117700.1	5'-methylthioadenosine/S-adenosylhomocysteine nucleosidase	853.134	985.782	1.15548	0.208496	1
Medtr4g093870.1	5-oxoprolinase	793.953	991.459	1.24876	0.320499	1
Medtr4g094700.1	6,7-dimethyl-8-ribityllumazine synthase	1012.93	912.511	0.900862	-0.150623	1
Medtr4g107330.1	60 kDa inner membrane protein	350.712	299.588	0.854229	-0.227306	1
Medtr4g089105.1	60 kDa inner membrane protein	297.357	292.791	0.984643	-0.0223273	1
Medtr3g086250.1	60 kDa inner membrane protein	660.746	661.209	1.0007	0.00101026	1
Medtr4g063705.1	60 kDa inner membrane protein	414.632	467.899	1.12847	0.174365	1
Medtr8g024350.1	60S acidic ribosomal protein	1422.17	1210.94	0.851474	-0.231966	1
Medtr0227s0020.1	60S acidic ribosomal protein	1540.25	1390.82	0.902977	-0.147238	1
Medtr1g060600.1	60S acidic ribosomal protein	5032.44	4553.58	0.904845	-0.144257	1
Medtr3g092600.1	60S acidic ribosomal protein	1706.23	1586.88	0.930055	-0.104612	1
Medtr8g089790.1	60S acidic ribosomal protein	7100.84	6956.81	0.979717	-0.0295625	1
Medtr2g066750.1	60S acidic ribosomal protein	114.916	124.996	1.08772	0.121305	1
Medtr7g118060.2	60S acidic ribosomal protein	724.83	805.865	1.1118	0.152895	1
Medtr5g082180.1	60S acidic ribosomal protein P0-1	8576.08	7207.27	0.840392	-0.250865	1
Medtr3g108280.1	60S acidic ribosomal protein P0-1	7447.63	6666.49	0.895117	-0.159853	1
Medtr1g064500.1	60S ribosomal L12-like protein	4848	4348.31	0.896929	-0.156935	1
Medtr4g059400.1	60S ribosomal L12-like protein	9373.41	8960.87	0.955989	-0.0649345	1
Medtr5g026750.1	60S ribosomal L13-like protein	1819.07	1624.23	0.892894	-0.16344	1
Medtr1g022165.1	60S ribosomal L13-like protein	8175.59	7617.11	0.931689	-0.102079	1
Medtr1g075720.1	60S ribosomal L14-like protein	6543.17	5885.05	0.899419	-0.152935	1
Medtr4g120770.1	60S ribosomal L14-like protein	4434.74	4307.2	0.971242	-0.042098	1
Medtr7g107420.1	60S ribosomal L21-like protein	6454.67	5914.68	0.916342	-0.126042	1
Medtr1g069905.1	60S ribosomal L21-like protein	11911.4	11562.5	0.970708	-0.0428902	1
Medtr1g069585.1	60S ribosomal L23-like protein	3758.43	3515.08	0.935253	-0.096571	1
Medtr1g026090.1	60S ribosomal L23-like protein	685.334	645.859	0.942399	-0.0855895	1
Medtr2g100410.1	60S ribosomal L28-like protein	6520.55	6074.11	0.931533	-0.102321	1
Medtr7g010150.1	60S ribosomal L34-like protein	6011.83	5432.82	0.903689	-0.146102	1
Medtr8g467460.1	60S ribosomal L34-like protein	1841.52	1667.68	0.905602	-0.143051	1
Medtr7g011050.1	60S ribosomal L34-like protein	1549.93	1556.76	1.0044	0.00633719	1
Medtr5g040570.1	60S ribosomal L34-like protein	8203.91	8313.32	1.01334	0.0191129	1
Medtr1g067490.1	60S ribosomal L35-like protein	3130.8	2804.84	0.895887	-0.158611	1
Medtr4g062410.1	60S ribosomal L35-like protein	4794.26	4369.19	0.911338	-0.133941	1
Medtr1g115545.1	60S ribosomal L35-like protein	2090.25	2080.14	0.995164	-0.00699407	1
Medtr7g080090.1	60S ribosomal L35-like protein	80.9395	87.5702	1.08192	0.113597	1
Medtr4g072410.1	60S ribosomal L35-like protein	252.341	273.193	1.08264	0.114547	1
Medtr1g045410.1	60S ribosomal L4-like protein	3077.99	2518.79	0.818323	-0.289259	1
Medtr1g066990.1	60S ribosomal L4-like protein	7217.67	6679.46	0.925432	-0.111801	1
Medtr5g025120.1	60S ribosomal L4-like protein	4779.42	4640.02	0.970834	-0.0427033	1
Medtr8g091910.1	60S ribosomal L6-like protein	412.354	387.475	0.939666	-0.0897796	1
Medtr5g098090.1	60S ribosomal L6-like protein	2384.51	2297.4	0.963469	-0.0536896	1
Medtr3g094860.1	60S ribosomal L6-like protein	1680.67	1660.41	0.987949	-0.0174913	1
Medtr3g094570.1	60S ribosomal L6-like protein	744.501	738.984	0.99259	-0.0107306	1
Medtr3g029930.1	60S ribosomal L7-like protein	65.0975	76.2431	1.17121	0.228005	1
Medtr5g021800.1	60S ribosomal L8-like protein	2716.24	2237.3	0.823675	-0.279854	1
Medtr7g076940.1	60S ribosomal L8-like protein	7015.17	7452.61	1.06236	0.0872677	1
Medtr2g090910.1	60S ribosomal protein L10-2	6905.72	5946.74	0.861132	-0.215694	1
Medtr3g094230.1	60S ribosomal protein L10-2	4901.35	4629.99	0.944638	-0.0821672	1
Medtr3g062600.1	60S ribosomal protein L10-2	134.867	297.103	2.20293	1.13942	1
Medtr5g083790.1	60S ribosomal protein L13a-4	2170.31	1788.38	0.824021	-0.279247	1
Medtr1g023590.1	60S ribosomal protein L13a-4	3355.6	3091.54	0.921306	-0.118247	1
Medtr7g057770.1	60S ribosomal protein L13a-4	7695.95	7141.22	0.927919	-0.107929	1
Medtr2g014220.1	60S ribosomal protein L15-1	2768.96	2656.91	0.959533	-0.0595949	1
Medtr3g078653.1	60S ribosomal protein L15-1	5953.44	5774.27	0.969906	-0.0440834	1
Medtr8g080460.1	60S ribosomal protein L17A	5935.65	5220.49	0.879515	-0.18522	1
Medtr7g112880.1	60S ribosomal protein L18-3	233.271	194.941	0.835685	-0.258968	1
Medtr1g083460.1	60S ribosomal protein L18-3	4122.3	3637.96	0.882508	-0.180319	1
Medtr7g108805.1	60S ribosomal protein L18-3	10215.8	9479.41	0.927916	-0.107934	1
Medtr2g098000.1	60S ribosomal protein L18a-3	1673.57	1505.07	0.899315	-0.153102	1
Medtr5g091135.1	60S ribosomal protein L18a-3	2310.65	2171.82	0.939917	-0.089395	1
Medtr5g091120.1	60S ribosomal protein L18a-3	203.833	222.797	1.09304	0.128345	1
Medtr7g108955.1	60S ribosomal protein L19	2898.62	2713.64	0.936183	-0.0951374	1
Medtr4g007840.1	60S ribosomal protein L23a, putative	104.832	91.917	0.876806	-0.189671	1
Medtr7g023260.1	60S ribosomal protein L23a-2	976.815	863.612	0.88411	-0.177702	1
Medtr4g063060.1	60S ribosomal protein L23a-2	6857.9	6293.35	0.917678	-0.12394	1
Medtr1g061670.1	60S ribosomal protein L24-2	3503.91	3101.38	0.885119	-0.176057	1
Medtr5g096540.1	60S ribosomal protein L26-1	2950.6	2512.76	0.851612	-0.231732	1
Medtr5g015570.1	60S ribosomal protein L26-1	4714.78	4064.81	0.862141	-0.214004	1
Medtr2g012450.1	60S ribosomal protein L26-1	3770.8	3599.63	0.954605	-0.0670235	1
Medtr2g035930.1	60S ribosomal protein L27-1	6522.88	5885.98	0.902358	-0.148228	1
Medtr2g006170.1	60S ribosomal protein L27-1	4894	4453.99	0.910093	-0.135914	1
Medtr8g069460.1	60S ribosomal protein L27a-3	468.962	402.935	0.859206	-0.218924	1
Medtr3g077050.1	60S ribosomal protein L27a-3	5588.27	5082.91	0.909566	-0.136749	1
Medtr5g033090.1	60S ribosomal protein L27a-3	6850.15	6532.03	0.953559	-0.0686061	1
Medtr4g121870.1	60S ribosomal protein L29-1	3664.38	3559.16	0.971286	-0.0420316	1
Medtr4g121877.1	60S ribosomal protein L29-1	1624.27	1585.39	0.976062	-0.034955	1
Medtr8g101980.1	60S ribosomal protein L31B	5822.89	5708.67	0.980384	-0.0285813	1
Medtr8g085740.1	60S ribosomal protein L32-1	1560.05	1426.32	0.914277	-0.129297	1
Medtr7g007920.1	60S ribosomal protein L32-1	3173.57	2968.28	0.935311	-0.096482	1
Medtr7g010930.1	60S ribosomal protein L34	613.285	602.664	0.982682	-0.0252032	1
Medtr6g012390.1	60S ribosomal protein L34	207.751	218.238	1.05048	0.0710513	1
Medtr0699s0020.1	60S ribosomal protein L35a-3	925.785	871.906	0.941802	-0.0865041	1
Medtr5g081705.1	60S ribosomal protein L35a-3	2002.24	2039.79	1.01875	0.0268032	1
Medtr7g100280.1	60S ribosomal protein L36a	1288.91	1214.81	0.942506	-0.0854258	1
Medtr4g094308.1	60S ribosomal protein L36a	121.997	116.739	0.956904	-0.0635541	1
Medtr2g008180.1	60S ribosomal protein L36a	3951.2	3906.15	0.9886	-0.0165413	1
Medtr0147s0070.1	60S ribosomal protein L37-1	4280.03	3919.58	0.915783	-0.126923	1
Medtr2g101900.1	60S ribosomal protein L37-1	3817.68	3704.41	0.970328	-0.0434558	1
Medtr8g007485.1	60S ribosomal protein L37a-2	1113.2	967.332	0.868965	-0.202631	1
Medtr0199s0040.1	60S ribosomal protein L37a-2	442.615	408.73	0.923443	-0.114905	1
Medtr4g099160.1	60S ribosomal protein L37a-2	2860.46	3014.72	1.05393	0.0757742	1
Medtr4g068040.1	60S ribosomal protein L38A	756.979	665.362	0.878971	-0.186113	1
Medtr2g018680.1	60S ribosomal protein L38A	1063.3	989.598	0.930685	-0.103635	1
Medtr8g079485.1	60S ribosomal protein L38A	4239.88	3952.24	0.932159	-0.101353	1
Medtr1g013070.1	60S ribosomal protein L39-3	3408.38	3394.64	0.995968	-0.00582873	1
Medtr3g106310.1	60S ribosomal protein L39-3	2657.57	2748.35	1.03416	0.0484605	1
Medtr4g094398.1	60S ribosomal protein L3B	1611.48	1362.15	0.845279	-0.242501	1
Medtr3g118030.1	60S ribosomal protein L5-2	2841.46	2589.64	0.911377	-0.13388	1
Medtr8g028125.1	60S ribosomal protein L5-2	16394.6	15105	0.921339	-0.118195	1
Medtr5g068780.1	60S ribosomal protein L6	613.684	456.847	0.744433	-0.425786	1
Medtr3g093110.1	60S ribosomal protein L6	13510.4	12143.8	0.898844	-0.153857	1
Medtr1g090700.1	60S ribosomal protein L6	366.111	359.709	0.982515	-0.025449	1
Medtr1g077690.1	60S ribosomal protein L6	148.606	159.746	1.07496	0.104286	1
Medtr3g112090.1	60S ribosome subunit biogenesis NIP7-like protein	975.982	778.328	0.797482	-0.326476	1
Medtr6g061690.1	65-kDa microtubule-associated-like protein	116.883	108.091	0.924779	-0.11282	1
Medtr4g134290.1	6-phosphofructokinase	206.988	150.049	0.724914	-0.464118	1
Medtr8g069040.1	6-phosphofructokinase	474.728	427.687	0.90091	-0.150545	1
Medtr1g090300.1	6-phosphofructokinase	152.967	159.729	1.04421	0.0624103	1
Medtr6g090130.1	6-phosphofructokinase	1681.78	2116.7	1.25861	0.331826	1
Medtr3g110395.1	6-phosphofructokinase	2969.2	3868.43	1.30285	0.381674	1
Medtr5g032570.1	6-phosphofructokinase	52.7997	70.6099	1.33732	0.41934	1
Medtr8g102470.2	6-phosphogluconate dehydrogenase NAD-binding domain protein	53.5071	54.2281	1.01348	0.0193125	1
Medtr8g088900.1	6-phosphogluconate dehydrogenase-like protein	636.667	682.204	1.07152	0.0996644	1
Medtr2g005690.1	70 kDa heat shock protein	2665.01	2672.86	1.00294	0.00424153	1
Medtr3g108730.1	7-dehydrocholesterol reductase	87.4582	119.699	1.36865	0.452751	1
Medtr3g008020.1	8-amino-7-oxononanoate synthase-like protein	147.812	136.884	0.926067	-0.110812	1
Medtr3g088510.1	8-oxoguanine-DNA glycosylase	205.622	215.87	1.04984	0.070168	1
Medtr2g070460.1	9-cis-epoxycarotenoid dioxygenase	145.941	202.487	1.38746	0.472443	1
Medtr5g079770.1	A1 cistron-splicing factor AAR2	193.35	217.183	1.12326	0.167697	1
Medtr2g037460.2	A49-like RNA polymerase I associated factor	72.0445	62.5332	0.86798	-0.204266	1
Medtr7g104810.1	A49-like RNA polymerase I associated factor	185.436	180.054	0.970979	-0.0424873	1
Medtr5g090740.1	AAA domain protein	33.8474	56.9598	1.68284	0.750897	1
Medtr4g088885.1	AAA family ATPase	1637.74	1829.68	1.11719	0.159879	1
Medtr5g098850.1	AAA family ATPase	578.627	695.229	1.20151	0.264854	1
Medtr6g048860.1	AAA family ATPase	31.5154	58.9833	1.87157	0.904249	1
Medtr2g086160.1	AAA-type ATPase family protein	19.8968	21.0511	1.05802	0.0813613	1
Medtr7g075520.1	AAA-type ATPase family protein	335.695	411.847	1.22685	0.294957	1
Medtr3g105760.1	AarF domain kinase	217.134	198.318	0.913343	-0.130772	1
Medtr5g077080.1	aarF domain kinase	45.3921	44.3546	0.977144	-0.0333576	1
Medtr1g095480.1	AarF domain kinase	149.933	160.112	1.06789	0.0947611	1
Medtr2g049340.1	ABA induced plasma membrane protein	30.4998	23.6345	0.774905	-0.367909	1
Medtr4g085910.1	ABA response element-binding factor	657.149	769.014	1.17023	0.22679	1
Medtr7g104480.1	ABA response element-binding factor	69.3398	85.4778	1.23274	0.301867	1
Medtr1g098680.1	ABA/WDS induced protein	34.5047	23.7243	0.687569	-0.540423	1
Medtr6g037220.1	ABA/WDS induced protein	51.1537	143.29	2.80116	1.48603	1
Medtr8g027495.1	ABA-inducible bHLH-type transcription factor	384.584	354.831	0.922637	-0.116165	1
Medtr7g117670.1	ABA-inducible bHLH-type transcription factor	863.202	811.88	0.940545	-0.0884316	1
Medtr2g035220.1	ABA-responsive protein	817.623	832.438	1.01812	0.0259056	1
Medtr2g035190.1	ABA-responsive protein	927.361	1794.31	1.93486	0.95223	1
Medtr2g035210.1	ABA-responsive protein	132.258	413.907	3.12953	1.64595	1
Medtr3g437870.1	ABC transporter A family protein	5441.41	4578.9	0.84149	-0.248982	1
Medtr3g437990.1	ABC transporter A family protein	3470.19	3855.27	1.11097	0.15182	1
Medtr4g108170.1	ABC transporter A family protein	356.664	539.335	1.51216	0.596613	1
Medtr6g088670.1	ABC transporter B family protein	196.927	103.661	0.526395	-0.925782	1
Medtr3g093430.1	ABC transporter B family protein	87.912	49.7917	0.566381	-0.820156	1
Medtr1g086150.1	ABC transporter B family protein	127.281	84.2148	0.661642	-0.595877	1
Medtr6g011680.1	ABC transporter B family protein	1507.65	1073.41	0.711977	-0.490098	1
Medtr1g063170.1	ABC transporter B family protein	203.374	171.248	0.842035	-0.248048	1
Medtr7g102070.1	ABC transporter B family protein	1231.99	1130.4	0.917537	-0.124162	1
Medtr4g109720.1	ABC transporter B family protein	1197.25	1163.75	0.97202	-0.0409424	1
Medtr1g115430.1	ABC transporter B family protein	1475.8	1530.23	1.03688	0.0522528	1
Medtr6g008800.1	ABC transporter B family protein	181.842	190.664	1.04852	0.0683524	1
Medtr6g009200.1	ABC transporter B family protein	140.831	154.473	1.09686	0.133386	1
Medtr4g123990.1	ABC transporter B family protein	1063.89	1261.46	1.18571	0.24575	1
Medtr4g081190.1	ABC transporter B family protein	370.377	471.265	1.27239	0.347545	1
Medtr5g033080.1	ABC transporter B family protein	25.9708	40.7117	1.56759	0.648552	1
Medtr6g009110.1	ABC transporter B family protein	68.9841	122.328	1.77328	0.826423	1
Medtr2g042310.1	ABC transporter B family-like protein	76.3849	63.0787	0.8258	-0.276136	1
Medtr8g016010.1	ABC transporter C family protein	21.7895	14.7048	0.674857	-0.567346	1
Medtr8g009630.1	ABC transporter C family protein, putative	276.076	447.783	1.62196	0.697736	1
Medtr0874s0020.1	ABC transporter C family-like protein	473.556	864.119	1.82474	0.867695	1
Medtr2g062790.1	ABC transporter D family protein	91.5898	92.0648	1.00519	0.00746409	1
Medtr3g095010.1	ABC transporter F family protein	391.153	472.576	1.20816	0.272814	1
Medtr3g080970.1	ABC transporter F family-like protein	1376.34	1396.23	1.01445	0.0206977	1
Medtr1g066620.1	ABC transporter F family-like protein	53.5069	71.1204	1.32918	0.410539	1
Medtr8g075040.1	ABC transporter family F protein PpABCF protein	167.703	163.073	0.972396	-0.0403837	1
Medtr6g034230.1	ABC transporter family protein	479.104	295.687	0.617167	-0.696267	1
Medtr4g057795.1	ABC transporter family protein	387.925	371.581	0.957869	-0.062099	1
Medtr1g084720.1	ABC transporter I family protein	586.999	443.745	0.755954	-0.403629	1
Medtr6g034220.1	ABC transporter-like family-protein	1630.02	1132.74	0.694921	-0.525079	1
Medtr7g098690.1	ABC transporter-like family-protein	540.066	600.653	1.11218	0.153396	1
Medtr8g015980.1	ABC transporter-like family-protein	191.06	541.04	2.83178	1.50171	1
Medtr8g091710.1	ABC transporter-like protein	183.827	212.669	1.15689	0.210258	1
Medtr5g068050.1	ABC1 family kinase	398.222	401.022	1.00703	0.0101083	1
Medtr0092s0090.1	ABC1 family protein	34.6207	29.6569	0.856624	-0.223266	1
Medtr1g008980.1	ABC1 family protein	916.869	948.14	1.03411	0.0483848	1
Medtr3g070410.1	ABC1 plant-like protein, putative	204.601	171.165	0.836578	-0.257427	1
Medtr1g046620.1	ABC1/COQ8 Serine/Threonine kinase	206.282	249.191	1.20801	0.272631	1
Medtr1g011650.1	ABC-2 and plant PDR ABC-type transporter family protein	324.992	437.326	1.34565	0.428303	1
Medtr7g079540.1	ABC-type cobalt transport system, ATPase component	159.552	195.775	1.22702	0.295163	1
Medtr7g013820.1	ABI five-binding protein	268.449	241.451	0.89943	-0.152917	1
Medtr8g010170.1	ABI3-interacting protein	4404.32	4427.3	1.00522	0.00750778	1
Medtr8g010160.1	ABI3-interacting protein	941.995	1157.8	1.22909	0.297596	1
Medtr7g116710.1	ABIL1-like protein	404.332	395.508	0.978176	-0.0318346	1
Medtr6g087680.1	ABIL1-like protein	223.582	309.13	1.38262	0.467409	1
Medtr4g131940.1	abnormal spindle-like microcephaly-associated-like protein, putative	217.885	200.55	0.92044	-0.119605	1
Medtr7g070050.1	abscisic acid receptor	787.15	556.374	0.706821	-0.500583	1
Medtr4g014460.1	abscisic acid receptor	2876.04	2487.47	0.864894	-0.209404	1
Medtr5g083270.1	abscisic acid receptor	3136.38	2793.85	0.890785	-0.16685	1
Medtr1g016480.1	abscisic acid receptor	72.9971	66.8314	0.915535	-0.127313	1
Medtr3g090980.1	abscisic acid receptor PYL9-like protein	902.154	1087.8	1.20578	0.269964	1
Medtr8g027805.1	abscisic acid receptor PYL9-like protein	1515.92	1860.8	1.22751	0.295733	1
Medtr1g028380.1	abscisic acid receptor PYL9-like protein	413.44	544.152	1.31615	0.396329	1
Medtr5g030500.1	abscisic acid receptor PYR1-like protein	379.283	249.607	0.658102	-0.603617	1
Medtr1g024930.1	abscisic acid-responsive (TB2/DP1, HVA22) family protein	177.392	156.035	0.879604	-0.185074	1
Medtr3g113790.1	abscisic acid-responsive (TB2/DP1, HVA22) family protein	141.368	149.603	1.05825	0.0816822	1
Medtr4g095660.1	acetamidase/formamidase, putative	103.64	110.68	1.06794	0.0948258	1
Medtr4g121600.1	acetate/butyrate-CoA ligase AAE7, peroxisomal protein	1151.35	1192.8	1.036	0.0510233	1
Medtr7g084850.1	acetate-CoA ligase	1575.19	1596.73	1.01368	0.0195984	1
Medtr3g099190.1	acetolactate synthase 1 catalytic subunit	729.75	741.92	1.01668	0.0238611	1
Medtr2g013120.1	acetolactate synthase 1 catalytic subunit	1657.27	1773.92	1.07039	0.0981345	1
Medtr8g088600.1	acetolactate synthase, small subunit	724.395	701.98	0.969057	-0.0453465	1
Medtr3g073860.1	acetyl-CoA carboxylase	2996.79	3211.03	1.07149	0.0996187	1
Medtr7g066870.1	acetyl-CoA carboxylase, carboxyl transferase, alpha subunit	1356	1242.11	0.916011	-0.126563	1
Medtr1g071610.1	acetyl-CoA carboxylase, putative	1041.71	993.447	0.953666	-0.068444	1
Medtr7g451450.1	acetylornithine aminotransferase	1609.56	1767.84	1.09834	0.13532	1
Medtr4g134670.1	acetyltransferase (GNAT) domain protein	128.153	147.554	1.1514	0.203383	1
Medtr5g006470.1	acetyltransferase (GNAT) domain protein	52.3554	60.7829	1.16097	0.215329	1
Medtr3g093540.1	acetyltransferase (GNAT) domain protein	40.2933	49.5288	1.22921	0.297729	1
Medtr3g463610.1	acetyltransferase (GNAT) domain protein	290.058	377.44	1.30126	0.37991	1
Medtr5g006450.1	acetyltransferase (GNAT) domain protein	226.679	348.143	1.53584	0.61903	1
Medtr7g024760.1	acetyltransferase (GNAT) domain protein	12.9943	40.1285	3.08817	1.62675	1
Medtr7g024765.1	acetyltransferase (GNAT) domain protein	5.33049	20.7645	3.89541	1.96178	1
Medtr1g103150.1	acetyltransferase (GNAT) domain protein	42.9391	201.692	4.69717	2.23179	1
Medtr7g073990.1	acetyltransferase NSI-like protein	81.4877	90.5526	1.11124	0.152174	1
Medtr1g101945.1	ACI13	423.589	437.645	1.03318	0.0470942	1
Medtr7g117385.1	acid phosphatase/vanadium-dependent haloperoxidase	168.973	161.243	0.954256	-0.0675524	1
Medtr3g085670.1	acid phosphatase/vanadium-dependent haloperoxidase	238.429	241.734	1.01386	0.0198636	1
Medtr2g062820.1	acid phosphatase/vanadium-dependent haloperoxidase	87.6226	131.08	1.49596	0.581072	1
Medtr3g070090.1	acid phosphatase-like protein	30.9672	46.1858	1.49144	0.57671	1
Medtr7g024320.1	ACT domain protein	2471.83	2244.32	0.907959	-0.1393	1
Medtr8g061880.1	actin cross-linking protein	395.587	319.001	0.806398	-0.310436	1
Medtr5g037540.1	actin cross-linking protein	179.022	221.715	1.23847	0.308563	1
Medtr2g096840.1	actin-97	21.6481	13.9689	0.645271	-0.632024	1
Medtr7g093260.1	actin-97	976.007	1054.36	1.08028	0.111404	1
Medtr8g011460.1	actin-binding calponin-like (CH) domain protein	184.403	140.896	0.764064	-0.388234	1
Medtr5g094160.1	actin-binding calponin-like (CH) domain protein	65.1719	58.783	0.901969	-0.14885	1
Medtr8g014900.1	actin-binding family protein, putative	97.413	101.454	1.04148	0.0586401	1
Medtr1g013800.1	actin-binding FH2 (formin 2) family protein	108.676	140.364	1.29158	0.36914	1
Medtr3g037080.1	actin-binding FH2 (formin-like) protein, putative	230.471	264.251	1.14657	0.197322	1
Medtr3g049070.1	actin-related protein 2/3 complex subunit 1B	513.576	512.41	0.997729	-0.00327943	1
Medtr4g115900.1	actin-related protein 2/3 complex subunit 3	784.761	718.996	0.916198	-0.126269	1
Medtr1g112900.1	actin-related protein 2/3 complex subunit 5	51.675	55.8282	1.08037	0.111528	1
Medtr8g006725.1	actin-related protein 2/3 complex subunit 5	45.7747	53.5643	1.17017	0.226722	1
Medtr8g007440.1	actin-related protein ARP4	33.9996	23.385	0.687802	-0.539935	1
Medtr2g445210.1	actin-related protein ARP4	30.6439	26.4483	0.863084	-0.212427	1
Medtr8g089630.1	actin-related protein ARP4	534.49	521.793	0.976245	-0.0346853	1
Medtr3g067945.1	actin-related protein ARP4	493.829	494.684	1.00173	0.00249555	1
Medtr3g030550.1	actin-related protein ARP4	554.92	569.994	1.02716	0.0386676	1
Medtr1g073920.1	actin-related protein ARP4	269.564	286.333	1.06221	0.0870666	1
Medtr7g093500.1	activator of 90 kDa heat shock ATPase-like protein	1212.78	1265.59	1.04354	0.0614912	1
Medtr0136s0060.1	activator of 90 kDa heat shock ATPase-like protein	641.984	697.751	1.08687	0.120174	1
Medtr6g093220.1	activator of Hsp90 ATPase, amine-terminal protein	1169.51	1121.84	0.959239	-0.0600385	1
Medtr1g099110.2	ACT-like tyrosine kinase family protein	56.4047	74.9188	1.32824	0.409513	1
Medtr2g020360.3	acyl carrier protein	1044.48	1018.42	0.975047	-0.0364557	1
Medtr7g080390.1	acyl carrier protein	2332.51	2314.11	0.992113	-0.0114232	1
Medtr7g080760.1	acyl carrier protein	1406.39	1412.11	1.00407	0.00585904	1
Medtr2g103140.1	acyl thioesterase-like protein	23.9233	22.2772	0.931194	-0.102847	1
Medtr1g026310.1	acyl:CoA ligase	392.247	401.022	1.02237	0.0319198	1
Medtr4g077900.1	acyl:CoA ligase	172.529	207.989	1.20553	0.269666	1
Medtr5g027480.1	acyl:CoA ligase	29.1244	53.7372	1.84509	0.883694	1
Medtr4g112970.1	acyl-ACP-thioesterase B	932.09	832.964	0.893652	-0.162215	1
Medtr1g040725.1	acylamino-acid-releasing enzyme, putative	28.366	34.0805	1.20146	0.264785	1
Medtr5g042410.1	acylamino-acid-releasing enzyme-like protein, putative	98.8398	86.3764	0.873903	-0.194455	1
Medtr4g060480.1	acyl-CoA dehydrogenase	120.57	129.786	1.07644	0.106264	1
Medtr2g436030.1	acyl-CoA dehydrogenase	721.296	800.449	1.10974	0.150218	1
Medtr7g068850.1	acyl-CoA dehydrogenase	944.175	1106.16	1.17156	0.228429	1
Medtr2g435800.1	acyl-CoA dehydrogenase family protein	1431.12	1541.59	1.07719	0.107272	1
Medtr1g049370.1	acyl-CoA N-acyltransferase (NAT) family protein	783.951	693.596	0.884744	-0.176668	1
Medtr3g034200.1	acyl-CoA N-acyltransferase (NAT) family protein	1150.75	1066.73	0.926991	-0.109372	1
Medtr7g084140.1	acyl-CoA N-acyltransferase (NAT) family protein	225.933	223.574	0.98956	-0.0151406	1
Medtr3g030055.2	acyl-CoA N-acyltransferase (NAT) family protein	60.3408	77.4224	1.28308	0.359616	1
Medtr4g095700.1	acyl-CoA N-acyltransferase (NAT) superfamily protein	342.917	156.114	0.455254	-1.13526	1
Medtr4g129490.1	acyl-CoA N-acyltransferase (NAT) superfamily protein	156.955	156.283	0.995719	-0.0061893	1
Medtr3g088570.1	acyl-CoA N-acyltransferase (NAT) superfamily protein	234.532	255.105	1.08772	0.121303	1
Medtr5g035050.1	acyl-CoA N-acyltransferase (NAT) superfamily protein, putative	24.6265	33.1527	1.34622	0.428915	1
Medtr1g095000.1	acyl-CoA N-acyltransferase domain protein	151.306	164.061	1.0843	0.116764	1
Medtr4g046047.1	acyl-CoA N-acyltransferase-like protein	58.7431	60.9118	1.03692	0.0523029	1
Medtr2g045080.1	acyl-CoA thioesterase	627.799	653.086	1.04028	0.0569696	1
Medtr7g077400.1	acyl-CoA thioesterase	396.154	417.929	1.05496	0.077194	1
Medtr8g030920.1	acyl-CoA thioesterase	156.338	167.71	1.07274	0.101299	1
Medtr2g045050.1	acyl-CoA thioesterase	116.979	129.773	1.10937	0.149744	1
Medtr3g098130.2	acyl-CoA thioesterase, putative	100.738	86.8236	0.861876	-0.214448	1
Medtr3g098100.1	acyl-CoA thioesterase, putative	390.256	462.83	1.18597	0.246062	1
Medtr5g069640.1	acyl-CoA thioesterase, putative	137.945	173.741	1.25949	0.332843	1
Medtr2g019860.1	acyl-CoA-binding domain protein	209.521	151.515	0.723151	-0.467631	1
Medtr7g113200.1	acyl-CoA-binding domain protein	886.622	746.996	0.842518	-0.24722	1
Medtr4g109680.1	acyl-CoA-binding domain protein	230.632	198.714	0.861605	-0.214902	1
Medtr1g418545.1	acyl-CoA-binding domain protein	564.674	541.723	0.959354	-0.0598648	1
Medtr5g026740.1	acyl-CoA-binding domain protein	1757.4	1785.26	1.01585	0.0226868	1
Medtr3g491870.1	acyl-CoA-binding domain protein	690.729	736.301	1.06598	0.0921764	1
Medtr4g091440.1	acyl-coenzyme A oxidase	22.1613	23.9229	1.07949	0.110354	1
Medtr3g098160.1	acyl-coenzyme A thioesterase-like protein	21.3259	15.9147	0.746262	-0.422246	1
Medtr3g051310.1	acyl-peptide hydrolase-like protein	557.537	544.971	0.977462	-0.0328882	1
Medtr1g063240.1	acylphosphatase	132.504	180.603	1.363	0.446786	1
Medtr2g054780.1	acyl-protein thioesterase	72.2628	89.3633	1.23664	0.30643	1
Medtr4g132890.1	acyl-protein thioesterase, putative	191.916	215.45	1.12263	0.166879	1
Medtr8g104380.1	adaptin amine-terminal region protein	643.243	594.086	0.92358	-0.114691	1
Medtr1g069765.1	adaptin ear-binding coat-associated protein 1	1628.59	1640.15	1.0071	0.0102023	1
Medtr2g091185.1	adaptin ear-binding coat-associated protein 1	668.981	700.817	1.04759	0.0670729	1
Medtr2g084610.1	adaptor protein complex AP-2, alpha subunit	2027.31	1755.23	0.865793	-0.207906	1
Medtr4g109880.1	adenine nucleotide alpha hydrolase superfamily protein	62.3294	32.9437	0.528542	-0.919909	1
Medtr3g072390.1	adenine nucleotide alpha hydrolase superfamily protein	320.25	303.457	0.947562	-0.0777082	1
Medtr4g019800.1	adenine nucleotide alpha hydrolase superfamily protein	2743.46	2834.14	1.03305	0.0469141	1
Medtr4g064933.1	adenine nucleotide alpha hydrolase superfamily protein	2408.35	2837.54	1.17821	0.236596	1
Medtr3g116830.1	adenine nucleotide alpha hydrolase superfamily protein	328.92	406.982	1.23733	0.307228	1
Medtr8g016120.2	adenine nucleotide alpha hydrolase-like domain kinase	137.941	100.796	0.730716	-0.452618	1
Medtr8g101300.1	adenine nucleotide alpha hydrolase-like domain kinase	80.0127	71.86	0.898107	-0.155041	1
Medtr2g100290.1	adenine nucleotide alpha hydrolase-like domain kinase	91.1007	95.8795	1.05246	0.0737608	1
Medtr3g088640.1	adenine nucleotide alpha hydrolase-like domain kinase	54.1792	68.8012	1.26988	0.344695	1
Medtr1g029690.1	adenine nucleotide alpha hydrolase-like domain kinase	314.202	417.532	1.32887	0.410195	1
Medtr3g106780.1	adenine phosphoribosyltransferase-like protein	26.872	20.6553	0.768655	-0.379593	1
Medtr5g012210.1	adenine phosphoribosyltransferase-like protein	1472.21	1449.54	0.984599	-0.0223912	1
Medtr3g103010.1	adenine phosphoribosyltransferase-like protein	2436.56	2475.04	1.01579	0.022602	1
Medtr4g101460.1	adenine phosphoribosyltransferase-like protein	179.561	275.607	1.53489	0.618139	1
Medtr3g094320.1	adenine/guanine permease AZG2-like protein	1478.32	1188.9	0.804224	-0.314331	1
Medtr3g075120.1	adenine/guanine permease AZG2-like protein	220.533	189.791	0.8606	-0.216585	1
Medtr7g080550.1	adenosylhomocysteinase, putative	1182.19	842.305	0.712494	-0.489051	1
Medtr4g128620.1	adenosylmethionine-8-amino-7-oxononanoate transaminase	293.114	295.272	1.00736	0.0105847	1
Medtr4g116140.1	adenylate cyclase	90.6496	75.909	0.837389	-0.25603	1
Medtr4g116130.1	adenylate cyclase	921.568	860.794	0.934053	-0.098423	1
Medtr1g110590.1	adenylate isopentenyltransferase	21.4405	11.4076	0.532057	-0.910348	1
Medtr4g117330.1	adenylate isopentenyltransferase	191.604	175.285	0.914831	-0.128422	1
Medtr1g072540.1	adenylate isopentenyltransferase	146.724	150.829	1.02798	0.0398086	1
Medtr2g461290.1	adenylate kinase	69.4419	62.9214	0.906102	-0.142255	1
Medtr1g067050.1	adenylate kinase	701.948	708.897	1.0099	0.0142117	1
Medtr4g035170.1	adenylate kinase	431.958	436.632	1.01082	0.0155265	1
Medtr7g092260.1	adenylosuccinate synthetase	1724.12	1817.22	1.054	0.0758714	1
Medtr3g069790.1	adenylyl cyclase	583.901	573.334	0.981902	-0.0263494	1
Medtr4g069960.1	adenylyl cyclase-associated protein	776.157	651.701	0.839652	-0.252137	1
Medtr4g097010.1	adenylylsulfate kinase	532.971	496.543	0.931651	-0.102138	1
Medtr8g074270.1	adipocyte plasma membrane-associated-like protein	586.972	542.616	0.924432	-0.113362	1
Medtr2g042420.1	adipocyte plasma membrane-associated-like protein	281.169	648.369	2.30598	1.20538	1
Medtr8g087730.1	adipose-regulatory protein (seipin), putative	218.751	225.389	1.03034	0.043125	1
Medtr2g017670.1	adipose-regulatory protein (seipin), putative	107.709	115.44	1.07177	0.0999937	1
Medtr4g078640.1	adoMet-dependent rRNA methyltransferase Spb1	1100	991.794	0.90163	-0.149392	1
Medtr3g104500.1	ADP/ATP carrier protein	138.661	111.61	0.804916	-0.31309	1
Medtr8g036880.1	ADP/ATP carrier protein	2940.74	2448.95	0.832768	-0.264014	1
Medtr4g078545.1	ADP/ATP carrier protein	3464.13	3170.96	0.91537	-0.127573	1
Medtr7g068340.1	ADP/ATP carrier protein	267.551	258.519	0.966241	-0.0495456	1
Medtr3g028590.1	ADP/ATP carrier protein	822.063	797.938	0.970653	-0.0429718	1
Medtr8g107270.1	ADP/ATP carrier protein	154.054	208.383	1.35266	0.435804	1
Medtr2g098070.1	ADP/ATP carrier protein	407.625	662.986	1.62646	0.701734	1
Medtr4g016730.1	ADP/ATP carrier protein	22.7014	40.8653	1.80012	0.848097	1
Medtr7g099830.1	ADP-ribosylation factor GTPase-activating protein AGD10	930.013	724.633	0.779165	-0.36	1
Medtr4g074170.1	ADP-ribosylation factor GTPase-activating protein AGD10	591.433	602.053	1.01796	0.0256761	1
Medtr6g080710.1	ADP-ribosylation factor GTPase-activating protein AGD10	55.7958	70.188	1.25794	0.331068	1
Medtr7g020860.1	ADP-ribosylation factor GTPase-activating protein AGD10	424.698	543.007	1.27857	0.354534	1
Medtr1g069000.1	ADP-ribosylation factor GTPase-activating protein AGD10	2167.75	2935.91	1.35436	0.437609	1
Medtr5g007810.1	ADP-ribosylation factor-like protein A1B	272.279	334.94	1.23014	0.298819	1
Medtr5g007820.1	ADP-ribosylation factor-like protein A1D	58.8296	46.5887	0.791926	-0.336562	1
Medtr4g128910.1	ADP-ribosylation factor-like protein A1D	1235.67	1159.69	0.938516	-0.0915474	1
Medtr4g026950.1	ADP-ribosylation factor-like protein A1D	263.518	259.18	0.983536	-0.0239502	1
Medtr5g015370.1	ADP-ribosylation factor-like protein A1D	1141.06	1126.04	0.986843	-0.0191069	1
Medtr5g078090.1	ADP-ribosylation factor-like protein A1D	390.237	411.507	1.0545	0.0765638	1
Medtr6g005820.1	ADP-ribosylation factor-like protein A1D	35.9246	38.109	1.06081	0.08516	1
Medtr7g109960.1	ADP-ribosylation factor-like protein A1D	1146.15	1220.58	1.06494	0.0907734	1
Medtr4g077640.1	ADP-ribosylation factor-like protein A1D	388.965	437.088	1.12372	0.168285	1
Medtr5g034125.2	ADP-ribosylation factor-like protein A1D	182.145	205.793	1.12983	0.176109	1
Medtr1g076550.1	ADP-ribosylation factor-like protein A1D	571.203	647.782	1.13407	0.181505	1
Medtr5g079920.1	affected traf&#64257; cking protein	712.865	679.869	0.953713	-0.0683728	1
Medtr6g470940.1	AGC family Serine/Threonine kinase family protein	1785.76	1769.56	0.990932	-0.0131417	1
Medtr5g069000.1	AGC family Serine/Threonine kinase family protein	452.261	548.322	1.2124	0.277868	1
Medtr4g035835.1	AGC family Serine/Threonine kinase family protein	58.0615	71.8633	1.23771	0.307674	1
Medtr1g019340.1	AGC kinase	924.829	726.843	0.785922	-0.347542	1
Medtr1g075880.1	AGC kinase	1187.81	1200.48	1.01066	0.0153044	1
Medtr4g032190.1	agenet domain protein	196.614	183.508	0.933339	-0.0995271	1
Medtr4g100800.1	agenet domain protein	1933.54	1894.32	0.979715	-0.0295657	1
Medtr5g012780.1	agenet domain protein	3474.19	3553.37	1.02279	0.0325101	1
Medtr3g082725.1	agenet domain protein	52.3081	54.2262	1.03667	0.0519546	1
Medtr4g079830.1	agenet domain protein	317.619	479.623	1.51006	0.594602	1
Medtr5g095820.1	aicarft/IMPCHase bienzyme family protein	195.166	169.933	0.870711	-0.199734	1
Medtr3g013710.1	aicarft/IMPCHase bienzyme family protein	380.887	377.352	0.990718	-0.0134532	1
Medtr3g109200.1	AIG2-like (avirulence induced protein) family protein	380.556	482.425	1.26769	0.342197	1
Medtr8g033020.1	AKAP7 2'5' RNA ligase-like domain protein	9.04717	20.9523	2.31589	1.21157	1
Medtr8g023140.1	alanine aminotransferase	4694.46	5295.65	1.12807	0.17385	1
Medtr4g045917.1	alanine-glyoxylate aminotransferase-like protein	100.72	100.839	1.00118	0.00169764	1
Medtr8g091660.1	alanine-glyoxylate aminotransferase-like protein	1506.53	2010.48	1.33451	0.416307	1
Medtr4g074640.1	alanine-tRNA ligase	2061.08	2004.99	0.972786	-0.0398062	1
Medtr4g119840.1	alanyl-tRNA synthetase	321.087	382.132	1.19012	0.251106	1
Medtr4g074670.1	alanyl-tRNA synthetase	127.793	397.681	3.11193	1.63781	1
Medtr4g011000.1	alba DNA/RNA-binding protein	908.986	854.819	0.94041	-0.0886382	1
Medtr2g103500.1	alba DNA/RNA-binding protein	237.185	269.935	1.13808	0.186601	1
Medtr7g044980.1	albumin I	833.835	724.465	0.868835	-0.202845	1
Medtr3g067280.1	albumin I	188.731	185.811	0.984528	-0.0224959	1
Medtr3g067500.1	albumin I	28.0413	30.3804	1.08342	0.115589	1
Medtr6g047880.1	albumin I	412.253	463.44	1.12416	0.168852	1
Medtr3g067430.1	albumin I	852.098	991.06	1.16308	0.217953	1
Medtr3g067445.2	albumin I	51.0795	63.1649	1.2366	0.306378	1
Medtr3g067437.1	albumin I	5.02876	38.9685	7.74913	2.95403	1
Medtr6g045077.1	albumin-2 protein	85.9979	52.3155	0.608334	-0.717064	1
Medtr6g048880.1	albumin-2 protein	145.71	118.658	0.81434	-0.296296	1
Medtr0057s0100.1	albumin-2 protein	449.099	436.276	0.971446	-0.0417938	1
Medtr0807s0020.1	albumin-2 protein	141.166	143.496	1.01651	0.0236188	1
Medtr0216s0030.1	albumin-2 protein	96.1606	104.248	1.0841	0.116503	1
Medtr6g048910.1	albumin-2 protein	51.058	57.129	1.11891	0.162088	1
Medtr1g066530.1	albumin-2 protein	3996.28	5332.53	1.33437	0.41616	1
Medtr4g015650.1	ALC-interacting protein	37.8551	57.7608	1.52584	0.609602	1
Medtr8g064020.1	aldehyde dehydrogenase	17.3117	38.6298	2.23143	1.15797	1
Medtr4g072360.1	aldo/keto reductase family oxidoreductase	173.259	138.136	0.79728	-0.326842	1
Medtr4g072350.1	aldo/keto reductase family oxidoreductase	501.291	407.433	0.812768	-0.299084	1
Medtr7g114990.1	aldo/keto reductase family oxidoreductase	261.186	220.788	0.845329	-0.242415	1
Medtr8g088160.1	aldo/keto reductase family oxidoreductase	26.1715	23.4795	0.89714	-0.156595	1
Medtr1g042730.1	aldo/keto reductase family oxidoreductase	34.8415	33.7554	0.968828	-0.0456879	1
Medtr7g021680.1	aldo/keto reductase family oxidoreductase	104.568	109.418	1.04638	0.0654055	1
Medtr7g063580.1	aldo/keto reductase family oxidoreductase	79.4576	83.9189	1.05615	0.0788113	1
Medtr8g070115.1	aldo/keto reductase family oxidoreductase	389.687	423.495	1.08676	0.120031	1
Medtr4g021350.1	aldo/keto reductase family oxidoreductase	575.222	667.617	1.16063	0.214902	1
Medtr5g097900.1	aldo/keto reductase family oxidoreductase	122.053	146.426	1.19969	0.262657	1
Medtr5g097910.1	aldo/keto reductase family oxidoreductase	856.518	1068.53	1.24753	0.319078	1
Medtr2g085125.1	aldo/keto reductase family oxidoreductase	52.8564	69.8764	1.322	0.402727	1
Medtr6g072710.1	aldo/keto reductase family oxidoreductase	102.297	140.508	1.37352	0.457881	1
Medtr3g083130.1	aldo/keto reductase family oxidoreductase	4121.2	5696.46	1.38223	0.467	1
Medtr7g021850.1	aldo/keto reductase family oxidoreductase	153.805	214.19	1.3926	0.477783	1
Medtr4g072320.1	aldo/keto reductase family oxidoreductase	278.856	422.094	1.51367	0.598048	1
Medtr7g114980.1	aldo/keto reductase family oxidoreductase	597.185	1056.52	1.76916	0.823065	1
Medtr2g015010.1	aldolase-type TIM barrel family protein	288.377	302.321	1.04835	0.0681246	1
Medtr6g011560.1	aldose 1-epimerase family protein	26.798	19.2376	0.717874	-0.478197	1
Medtr6g069630.1	aldose 1-epimerase family protein	476.543	442.437	0.928429	-0.107136	1
Medtr2g036810.1	aldose 1-epimerase family protein	1595.28	1573.49	0.98634	-0.0198438	1
Medtr7g009930.1	aldose 1-epimerase family protein	854.394	1091.99	1.27809	0.35399	1
Medtr2g098830.1	aleurone layer morphogenesis protein	44.899	32.9541	0.733961	-0.446225	1
Medtr1g108690.1	ALG2-interacting protein X	1281.08	1307.02	1.02025	0.0289193	1
Medtr6g017315.1	ALG6, ALG8 glycosyltransferase family protein	137.636	119.659	0.869383	-0.201936	1
Medtr8g007345.1	Alg9-like mannosyltransferase family protein	129.226	126.736	0.980728	-0.0280752	1
Medtr3g095340.1	alginate lyase	2493.17	2254.13	0.904124	-0.145408	1
Medtr6g043700.1	alginate lyase	47.2173	80.8952	1.71325	0.77674	1
Medtr2g025540.1	alkaline phytoceramidase	1121.7	1061.47	0.946305	-0.0796234	1
Medtr1g016080.1	alkaline phytoceramidase (APHC)	119.176	104.187	0.874234	-0.193909	1
Medtr8g089715.1	alkaline phytoceramidase (APHC)	72.741	71.5728	0.98394	-0.0233582	1
Medtr3g104420.1	alkaline phytoceramidase (APHC)	95.0829	106.915	1.12444	0.16921	1
Medtr2g006770.1	alkaline phytoceramidase (APHC)	491.195	602.627	1.22686	0.294968	1
Medtr8g092170.1	alkaline/neutral invertase	536.835	590.325	1.09964	0.137029	1
Medtr4g123030.1	alkaline/neutral invertase	207.609	250.818	1.20812	0.272769	1
Medtr4g123557.1	alkaline-phosphatase-like protein	324.193	300.674	0.927452	-0.108655	1
Medtr5g053950.1	allene oxide cyclase	1938.51	1972.65	1.01761	0.0251869	1
Medtr7g417750.1	allene oxide cyclase	133.972	201.807	1.50634	0.591044	1
Medtr1g062590.1	allergen Pru protein, putative	13365.5	27535.7	2.0602	1.04279	1
Medtr3g111980.1	allergenic isoflavone reductase-like protein Bet protein	573.908	506.776	0.883027	-0.179471	1
Medtr5g013975.1	allyl alcohol dehydrogenase-like protein	238.722	223.672	0.936954	-0.0939495	1
Medtr4g084060.1	alpha 1,4-glycosyltransferase family protein	506.197	521.684	1.0306	0.0434778	1
Medtr4g075580.1	alpha 1,4-glycosyltransferase family protein, putative	142.603	147.597	1.03502	0.0496544	1
Medtr4g094452.1	alpha amine-terminal protein methyltransferase	370.696	367.6	0.991646	-0.0121031	1
Medtr1g019440.1	alpha amylase domain protein	455.341	413.861	0.908904	-0.137801	1
Medtr1g026170.1	alpha amylase domain protein	220.041	341.966	1.5541	0.636081	1
Medtr1g096880.1	alpha-(1,4)-fucosyltransferase-like protein	536.327	546.146	1.01831	0.0261733	1
Medtr8g007675.1	alpha/beta fold hydrolase	346.554	193.846	0.559352	-0.838173	1
Medtr7g087070.1	alpha/beta fold hydrolase	786.615	467.845	0.594756	-0.749629	1
Medtr3g464040.1	alpha/beta fold hydrolase	2292.07	1541.9	0.672709	-0.571945	1
Medtr8g077290.1	alpha/beta fold hydrolase	123.462	88.6759	0.718243	-0.477457	1
Medtr8g008660.1	alpha/beta fold hydrolase	489.966	399.365	0.815087	-0.294974	1
Medtr0004s0330.1	alpha/beta fold hydrolase	407.176	333.76	0.819695	-0.286841	1
Medtr8g008500.1	alpha/beta fold hydrolase	490.911	407.003	0.829076	-0.270423	1
Medtr8g008505.1	alpha/beta fold hydrolase	1055.54	877.757	0.831571	-0.266089	1
Medtr1g096050.1	alpha/beta fold hydrolase	693.523	626.728	0.903688	-0.146104	1
Medtr4g060900.1	alpha/beta fold hydrolase	404.818	370.381	0.914933	-0.128262	1
Medtr2g102800.1	alpha/beta fold hydrolase	337.311	312.026	0.925038	-0.112416	1
Medtr1g060150.1	alpha/beta fold hydrolase	446.1	418.923	0.93908	-0.0906803	1
Medtr4g011440.1	alpha/beta fold hydrolase	500.488	482.909	0.964876	-0.0515843	1
Medtr8g077185.1	alpha/beta fold hydrolase	159.756	156.662	0.980635	-0.0282114	1
Medtr3g087050.1	alpha/beta fold hydrolase	114.551	115.726	1.01025	0.0147168	1
Medtr1g109500.2	alpha/beta fold hydrolase	24.9565	26.4072	1.05813	0.0815158	1
Medtr1g060130.2	alpha/beta fold hydrolase	184.38	195.497	1.0603	0.0844686	1
Medtr1g007860.1	alpha/beta fold hydrolase	259.974	276.464	1.06343	0.0887254	1
Medtr3g034670.1	alpha/beta fold hydrolase	506.447	550.191	1.08637	0.119521	1
Medtr7g105100.1	alpha/beta fold hydrolase	237.104	257.787	1.08723	0.120657	1
Medtr7g100780.1	alpha/beta fold hydrolase	1516.46	1736.21	1.14491	0.195231	1
Medtr3g105290.1	alpha/beta fold hydrolase	95.6713	109.751	1.14716	0.19807	1
Medtr3g113160.1	alpha/beta fold hydrolase	1409.57	1629.14	1.15577	0.208851	1
Medtr6g082420.1	alpha/beta fold hydrolase	19.2703	24.4081	1.26662	0.340978	1
Medtr1g023340.2	alpha/beta fold hydrolase	22.4199	28.6151	1.27633	0.351996	1
Medtr7g007310.1	alpha/beta hydrolase family protein	41.887	28.9268	0.690592	-0.534094	1
Medtr2g086300.1	alpha/beta hydrolase family protein	194.6	148.295	0.762051	-0.39204	1
Medtr8g099380.1	alpha/beta hydrolase family protein	174.441	155.857	0.893468	-0.162513	1
Medtr4g089170.1	alpha/beta hydrolase family protein	313.266	289.623	0.92453	-0.113208	1
Medtr4g117310.1	alpha/beta hydrolase family protein	247.284	230.303	0.931331	-0.102634	1
Medtr4g053620.1	alpha/beta hydrolase family protein	273.785	256.816	0.938021	-0.0923075	1
Medtr7g108770.1	alpha/beta hydrolase family protein	84.8366	83.0633	0.979098	-0.0304755	1
Medtr8g006370.1	alpha/beta hydrolase family protein	198.484	200.365	1.00948	0.0136052	1
Medtr2g021260.1	alpha/beta hydrolase family protein	118.897	121.317	1.02035	0.0290695	1
Medtr3g109870.1	alpha/beta hydrolase family protein	610.201	623.715	1.02215	0.0316009	1
Medtr7g092680.1	alpha/beta hydrolase family protein	168.641	201.432	1.19444	0.256334	1
Medtr8g103850.1	alpha/beta hydrolase family protein	180.821	218.249	1.20699	0.271414	1
Medtr0493s0030.1	alpha/beta hydrolase family protein	1581.7	1968.82	1.24475	0.315855	1
Medtr1g095110.1	alpha/beta hydrolase family protein	382.52	510.728	1.33517	0.417019	1
Medtr6g022710.1	alpha/beta hydrolase fold protein	269.287	254.304	0.944359	-0.0825923	1
Medtr8g035500.1	alpha/beta hydrolase fold protein	47.0529	50.1925	1.06672	0.0931879	1
Medtr1g012430.1	alpha/beta hydrolase fold protein	277.998	328.271	1.18084	0.239815	1
Medtr7g406880.1	alpha/beta hydrolase fold protein	142.701	201.326	1.41082	0.496531	1
Medtr5g029210.1	alpha/beta superfamily hydrolase	175.656	136.016	0.774334	-0.368971	1
Medtr6g018930.1	alpha/beta superfamily hydrolase	470.867	468.375	0.994708	-0.00765434	1
Medtr7g017430.1	alpha/beta-hydrolase superfamily protein	236.692	178.592	0.754533	-0.406344	1
Medtr3g075410.1	alpha/beta-hydrolase superfamily protein	487.131	440.899	0.905093	-0.143862	1
Medtr1g077930.1	alpha/beta-hydrolase superfamily protein	106.986	97.655	0.912787	-0.13165	1
Medtr5g033590.1	alpha/beta-hydrolase superfamily protein	631.47	592.372	0.938085	-0.0922091	1
Medtr7g032640.1	alpha/beta-hydrolase superfamily protein	128.632	121.467	0.944294	-0.0826926	1
Medtr3g110530.1	alpha/beta-hydrolase superfamily protein	405.358	414.114	1.0216	0.0308304	1
Medtr4g117570.1	alpha/beta-hydrolase superfamily protein	1226.67	1368.08	1.11527	0.157397	1
Medtr3g118320.1	alpha/beta-hydrolase superfamily protein	60.1806	68.3778	1.13621	0.184229	1
Medtr2g020020.1	alpha/beta-hydrolase superfamily protein	280.018	333.114	1.18962	0.250498	1
Medtr1g114600.1	alpha/beta-hydrolase superfamily protein	60.9202	74.9874	1.23091	0.299729	1
Medtr1g070195.1	alpha/beta-hydrolase superfamily protein	225.714	282.76	1.25273	0.325077	1
Medtr2g008880.1	alpha/beta-hydrolase superfamily protein	126.9	194.34	1.53144	0.614891	1
Medtr2g076680.1	alpha-1,2-mannosyltransferase Alg9	433.236	390.365	0.901046	-0.150328	1
Medtr7g108620.1	alpha-1,3-mannosyltransferase, putative	341.957	322.373	0.942729	-0.0850849	1
Medtr2g461970.1	alpha-1,4-glucan-protein synthase [UDP-forming]-like protein	742.3	517.58	0.697266	-0.520219	1
Medtr7g015970.1	alpha-1,4-glucan-protein synthase [UDP-forming]-like protein	5936.95	4455.62	0.75049	-0.414095	1
Medtr5g046030.1	alpha-1,4-glucan-protein synthase [UDP-forming]-like protein	5359.7	4142.18	0.772838	-0.371761	1
Medtr1g090693.1	alpha-1,6-glucosidase, pullulanase-type protein	180.319	212.161	1.17658	0.234603	1
Medtr2g081050.1	alpha-crystallin domain of heat shock protein	137.68	105.676	0.767548	-0.381672	1
Medtr1g082670.1	alpha-crystallin domain of heat shock protein	77.8331	67.9406	0.872901	-0.19611	1
Medtr2g096530.1	alpha-galactosidase	172.261	213.931	1.2419	0.312549	1
Medtr7g073650.1	alpha-galactosidase-like protein	174.68	141.923	0.812475	-0.299604	1
Medtr3g094160.1	alpha-galactosidase-like protein	814.045	932.893	1.146	0.196603	1
Medtr1g077480.1	alpha-galactosidase-like protein	83.0385	97.5987	1.17534	0.233081	1
Medtr8g069760.1	alpha-glucan water dikinase	2148.69	2387.47	1.11113	0.152022	1
Medtr5g057990.1	alpha-glucosidase	4325.47	2941.44	0.680028	-0.556334	1
Medtr1g111000.1	alpha-glucosidase	2643.1	2042.99	0.772954	-0.371546	1
Medtr1g110980.1	alpha-glucosidase	277.269	279.268	1.00721	0.0103618	1
Medtr7g088410.1	alpha-L-arabinofuranosidase	64.4779	61.8688	0.959534	-0.0595942	1
Medtr7g109390.1	alpha-L-arabinofuranosidase/beta-D-xylosidase	2041.36	1600.39	0.783981	-0.351109	1
Medtr2g034720.1	alpha-L-arabinofuranosidase/beta-D-xylosidase	4422.87	3873.26	0.875733	-0.191437	1
Medtr7g087890.1	alpha-L-arabinofuranosidase-like protein	145.794	157.166	1.078	0.108362	1
Medtr6g025730.1	alpha-L-arabinofuranosidase-like protein	31.0911	36.4749	1.17316	0.230401	1
Medtr7g087960.1	alpha-L-arabinofuranosidase-like protein	143.459	173.303	1.20803	0.27266	1
Medtr0176s0070.1	alpha-L-arabinofuranosidase-like protein	31.6582	40.8389	1.28999	0.367361	1
Medtr7g088470.1	alpha-L-arabinofuranosidase-like protein	704.833	921.146	1.3069	0.38615	1
Medtr6g025790.1	alpha-L-arabinofuranosidase-like protein	15.8878	20.7696	1.30727	0.386559	1
Medtr4g127370.1	alpha-L-fucosidase	250.161	224.642	0.897991	-0.155227	1
Medtr1g102230.1	alpha-L-fucosidase-like protein	433.282	255.983	0.590799	-0.75926	1
Medtr1g107135.1	alpha-L-fucosidase-like protein	274.395	207.523	0.756295	-0.402978	1
Medtr2g095700.1	alpha-L-fucosidase-like protein	595.195	486.806	0.817892	-0.290017	1
Medtr6g008850.1	alpha-mannosidase 2x-like protein	36.6897	35.1473	0.957962	-0.0619595	1
Medtr3g078410.1	alpha-N-acetylglucosaminidase family protein	209.04	210.615	1.00753	0.0108286	1
Medtr4g129200.1	alpha-rhamnosidase-like protein	121.331	136.046	1.12128	0.165145	1
Medtr3g072080.1	alpha-soluble NSF attachment protein	2303.84	2383.23	1.03446	0.04888	1
Medtr1g095640.1	alpha-taxilin-like protein	625.519	632.709	1.01149	0.0164884	1
Medtr3g449490.1	aluminum activated malate transporter	41.9825	34.1333	0.813035	-0.29861	1
Medtr1g115190.1	aluminum activated malate transporter family protein	115.824	77.3645	0.667951	-0.582186	1
Medtr1g115140.1	aluminum activated malate transporter family protein	63.5552	45.8751	0.721815	-0.470299	1
Medtr7g106260.1	aluminum activated malate transporter family protein	19.591	21.6001	1.10255	0.140841	1
Medtr6g084680.1	aluminum activated malate transporter family protein	305.203	343.033	1.12395	0.168579	1
Medtr8g104120.1	aluminum activated malate transporter family protein	21.3665	27.8313	1.30257	0.38136	1
Medtr2g087288.1	aluminum activated malate transporter family protein	49.5373	87.4869	1.76608	0.820551	1
Medtr8g104110.1	aluminum activated malate transporter family protein	18.3651	35.8948	1.95451	0.966805	1
Medtr2g087285.1	aluminum activated malate transporter family protein	508.836	995.948	1.95731	0.968869	1
Medtr1g077660.1	aluminum activated malate transporter family protein	49.1711	6.32715	0.128676	-2.95818	1
Medtr1g102680.1	aluminum induced protein with YGL and LRDR motif protein	975.072	916.651	0.940086	-0.0891354	1
Medtr1g041380.1	aluminum induced protein with YGL and LRDR motif protein	893.045	1069.76	1.19788	0.260485	1
Medtr2g022520.1	aluminum induced protein with YGL and LRDR motif protein	5610.1	7992.4	1.42464	0.510602	1
Medtr4g117050.1	aluminum induced protein with YGL and LRDR motif protein	553.428	1331.41	2.40576	1.26649	1
Medtr7g100160.1	aluminum sensitive-like protein	198.639	286.259	1.4411	0.527173	1
Medtr1g077870.1	aluminum-activated malate transporter	29.3278	35.1775	1.19946	0.262381	1
Medtr4g074030.1	amidase C869.01-like protein, putative	28.7284	19.4575	0.677292	-0.562149	1
Medtr8g080880.1	amidase C869.01-like protein, putative	362.283	267.173	0.73747	-0.439344	1
Medtr8g097220.1	amidase C869.01-like protein, putative	61.8793	48.7467	0.787771	-0.344151	1
Medtr8g080870.1	amidase C869.01-like protein, putative	308.589	292.426	0.947623	-0.0776154	1
Medtr8g080890.1	amidase C869.01-like protein, putative	88.2382	90.1568	1.02174	0.0310332	1
Medtr8g080850.1	amidase C869.01-like protein, putative	56.9097	66.7191	1.17237	0.229425	1
Medtr8g080840.1	amidase C869.01-like protein, putative	245.568	297.079	1.20976	0.274725	1
Medtr7g022480.1	amidohydrolase family protein	71.8735	71.9339	1.00084	0.00121197	1
Medtr2g039160.1	amine oxidase	1047.96	659.565	0.629383	-0.66799	1
Medtr4g117670.1	amine oxidase [copper containing] protein, putative	45.7262	42.8329	0.936725	-0.0943019	1
Medtr4g011890.1	amine-terminal acetyltransferase, putative	1230.54	1144.16	0.929802	-0.105004	1
Medtr2g060820.1	amine-terminal asparagine amidohydrolase	574.361	523.373	0.911227	-0.134118	1
Medtr1g038820.1	amine-terminal domain cyclin	77.4021	86.6151	1.11903	0.162245	1
Medtr8g076470.1	amine-terminal domain micro-spherule protein	75.8298	92.1843	1.21567	0.281756	1
Medtr8g076660.1	amine-terminal oxidoreductase-like protein	64.6328	89.0137	1.37722	0.461759	1
Medtr4g081300.1	amine-terminal region of chorein, A TM vesicle-mediated sorter	84.7532	67.5077	0.796521	-0.328216	1
Medtr5g042980.1	amino acid kinase family protein	131.88	121.24	0.919316	-0.121368	1
Medtr0031s0060.1	amino acid permease	17.4436	30.3308	1.73879	0.798083	1
Medtr1g109380.1	amino-acid permease BAT1-like protein	543.332	634.224	1.16729	0.223157	1
Medtr1g109390.1	amino-acid permease BAT1-like protein	21.4782	33.146	1.54324	0.625963	1
Medtr4g107390.1	aminoacyl-tRNA synthetase	740.109	740.606	1.00067	0.000968573	1
Medtr6g018970.1	aminoalcoholphosphotransferase	27.8002	28.9449	1.04118	0.0582146	1
Medtr6g018970.2	aminoalcoholphosphotransferase	62.511	69.7908	1.11646	0.158927	1
Medtr7g084200.1	aminopeptidase	853.219	854.277	1.00124	0.00178881	1
Medtr8g095040.1	ammonium transporter 1 protein	127.854	69.3214	0.542192	-0.883125	1
Medtr7g069640.1	ammonium transporter 1 protein	324.91	243.31	0.748852	-0.417248	1
Medtr4g017820.1	ammonium transporter 1 protein	176.521	138.622	0.7853	-0.348685	1
Medtr7g098930.1	ammonium transporter 1 protein	18.6453	21.5934	1.15811	0.211776	1
Medtr1g045550.1	ammonium transporter 1 protein	2510.59	3038.46	1.21026	0.275312	1
Medtr1g079760.1	ammonium transporter 1 protein	144.342	191.607	1.32744	0.408652	1
Medtr8g469540.1	AMP deaminase	523.033	458.243	0.876128	-0.190787	1
Medtr4g066130.1	AMP-binding enzyme	27.6061	27.7366	1.00473	0.00680121	1
Medtr8g035620.1	AMP-dependent synthetase and ligase family protein	188.738	180.182	0.954669	-0.0669271	1
Medtr6g083940.1	AMSH-like ubiquitin thioesterase	227.494	229.623	1.00936	0.0134374	1
Medtr5g034240.1	AMSH-like ubiquitin thioesterase	121.388	143.147	1.17925	0.23787	1
Medtr4g121470.1	AMSH-like ubiquitin thioesterase-like protein	179.063	212.277	1.18549	0.245487	1
Medtr8g036980.1	AN1-like zinc finger protein	4035.67	3490.61	0.86494	-0.209329	1
Medtr4g108000.6	anamorsin-like protein	21.1873	18.8656	0.890422	-0.167439	1
Medtr4g074480.1	anamorsin-like protein	151.91	140.784	0.926755	-0.109741	1
Medtr8g058380.1	anaphase promoting complex protein	156.011	153.544	0.984188	-0.0229936	1
Medtr7g021880.1	anaphase promoting complex subunit 2	16.886	22.452	1.32963	0.41102	1
Medtr8g021140.1	anaphase promoting complex subunit 8	129.418	120.132	0.928247	-0.107419	1
Medtr1g103750.1	anaphase promoting complex subunit 8	42.2412	43.773	1.03626	0.0513909	1
Medtr5g082890.1	anaphase-promoting complex subunit 1	402.012	357.949	0.890392	-0.167487	1
Medtr8g077200.1	anaphase-promoting complex subunit 10	254.616	224.037	0.8799	-0.184588	1
Medtr3g100400.1	anaphase-promoting complex subunit 11 RING-H2 finger protein	28.4293	18.1824	0.639566	-0.644835	1
Medtr1g056350.1	anaphase-promoting complex subunit 11 RING-H2 finger protein	125.46	88.3151	0.703928	-0.506501	1
Medtr4g124380.1	anaphase-promoting complex subunit 11 RING-H2 finger protein	834.798	630.435	0.755195	-0.405078	1
Medtr8g066780.1	anaphase-promoting complex subunit 11 RING-H2 finger protein	63.2116	49.8174	0.788105	-0.34354	1
Medtr2g090950.1	anaphase-promoting complex subunit 11 RING-H2 finger protein	1025.15	877.744	0.856207	-0.223968	1
Medtr4g007410.1	anaphase-promoting complex subunit 11 RING-H2 finger protein	65.6876	60.6426	0.923198	-0.115288	1
Medtr1g115270.1	anaphase-promoting complex subunit 11 RING-H2 finger protein	102.321	96.5939	0.944026	-0.0831014	1
Medtr7g059360.1	anaphase-promoting complex subunit 11 RING-H2 finger protein	189.953	183.508	0.966072	-0.0497967	1
Medtr3g116000.1	anaphase-promoting complex subunit 11 RING-H2 finger protein	119.756	124.995	1.04374	0.0617679	1
Medtr1g492830.1	anaphase-promoting complex subunit 11 RING-H2 finger protein	516.659	539.768	1.04473	0.0631263	1
Medtr2g088570.1	anaphase-promoting complex subunit 11 RING-H2 finger protein	771.041	808.84	1.04902	0.0690454	1
Medtr7g117540.1	anaphase-promoting complex subunit 11 RING-H2 finger protein	265.888	299.593	1.12676	0.172185	1
Medtr4g046877.1	anaphase-promoting complex subunit 11 RING-H2 finger protein	676.23	769.092	1.13732	0.185644	1
Medtr8g073120.1	anaphase-promoting complex subunit 11 RING-H2 finger protein	31.3835	39.8204	1.26883	0.343501	1
Medtr5g041330.1	anaphase-promoting complex subunit 11 RING-H2 finger protein	101.393	137.926	1.36031	0.443938	1
Medtr5g024730.1	anaphase-promoting complex subunit 11 RING-H2 finger protein	777.745	1128.16	1.45055	0.536604	1
Medtr1g026070.1	anaphase-promoting complex subunit 11 RING-H2 finger protein	97.9872	152.05	1.55173	0.633876	1
Medtr7g108855.1	anaphase-promoting complex subunit 11 RING-H2 finger protein	125.796	201.225	1.59962	0.677729	1
Medtr7g078150.1	anaphase-promoting complex subunit 11 RING-H2 finger protein	58.898	98.8533	1.67838	0.747069	1
Medtr4g090990.1	anaphase-promoting complex subunit 4	126.282	122.817	0.97256	-0.0401414	1
Medtr5g091020.1	anaphase-promoting complex subunit 5	175.887	173.099	0.984145	-0.0230568	1
Medtr2g019850.1	anaphase-promoting complex subunit 7	459.421	442.986	0.964227	-0.0525556	1
Medtr5g008010.1	anaphase-promoting complex subunit cdc20-like protein	281.037	236.442	0.841319	-0.249275	1
Medtr2g040160.1	animal HSPA9 nucleotide-binding domain protein	44.8898	40.3518	0.898909	-0.153753	1
Medtr2g040260.1	animal HSPA9 nucleotide-binding domain protein	37.7257	34.254	0.907975	-0.139276	1
Medtr2g040370.2	animal HSPA9 nucleotide-binding domain protein	27.2425	27.9378	1.02552	0.0363604	1
Medtr8g020400.1	animal MPPE1-like protein	210.572	186.848	0.88734	-0.172442	1
Medtr4g030900.1	anion transporter 4	839.69	694.768	0.82741	-0.273325	1
Medtr5g069630.1	anion transporter 4	224.833	238.032	1.0587	0.0822994	1
Medtr7g066780.1	anion transporter 4, putative	312.369	309.659	0.991324	-0.0125715	1
Medtr4g116030.1	anion transporter 4, putative	142.381	142.89	1.00357	0.00514484	1
Medtr5g014100.1	anionic peroxidase swpb3 protein	112.093	102.583	0.915163	-0.1279	1
Medtr8g032880.1	anion-transporting ATPase	928.111	891.771	0.960844	-0.0576253	1
Medtr3g085630.1	ankyrin domain protein	31.6597	27.4425	0.866797	-0.206234	1
Medtr5g026800.1	ankyrin domain protein	658.065	693.342	1.05361	0.0753375	1
Medtr5g026550.1	ankyrin domain protein	610.619	645.161	1.05657	0.0793871	1
Medtr1g062770.1	ankyrin domain protein	525.463	579.059	1.102	0.140122	1
Medtr5g023090.1	ankyrin domain protein	96.8947	115.114	1.18804	0.248578	1
Medtr1g080310.1	ankyrin repeat 13B-like protein	521.921	414.739	0.794638	-0.33163	1
Medtr7g115580.2	ankyrin repeat 13B-like protein	83.0356	85.7467	1.03265	0.0463505	1
Medtr1g046580.1	ankyrin repeat 13C-B-like protein	1034.94	1134.78	1.09647	0.132864	1
Medtr2g023450.1	ankyrin repeat 13C-like protein	309.907	276.382	0.891823	-0.165171	1
Medtr7g075185.1	ankyrin repeat and zinc finger protein, putative	50.1325	60.1826	1.20047	0.263599	1
Medtr7g100390.1	ankyrin repeat plant protein	402.282	472.963	1.1757	0.233519	1
Medtr7g100430.1	ankyrin repeat plant-like protein	20.6148	18.8289	0.91337	-0.130729	1
Medtr2g438700.1	ankyrin repeat plant-like protein	557.841	542.97	0.973342	-0.0389807	1
Medtr8g105260.1	ankyrin repeat plant-like protein	745.297	746.624	1.00178	0.00256667	1
Medtr1g115575.1	ankyrin repeat plant-like protein	1269.1	1290.87	1.01715	0.0245385	1
Medtr5g091220.1	ankyrin repeat plant-like protein	77.4439	91.6474	1.1834	0.242941	1
Medtr1g032100.1	ankyrin repeat plant-like protein	869.582	1058.23	1.21694	0.283258	1
Medtr2g438740.1	ankyrin repeat plant-like protein	91.4982	116.368	1.27181	0.346881	1
Medtr7g055630.1	ankyrin repeat protein	2626.99	1812.23	0.689849	-0.535647	1
Medtr6g017215.1	ankyrin repeat protein	77.4722	55.1409	0.711751	-0.490555	1
Medtr6g022830.1	ankyrin repeat protein	25.0441	17.9968	0.718607	-0.476725	1
Medtr5g028190.1	ankyrin repeat protein	38.2592	27.9007	0.729254	-0.455506	1
Medtr5g028930.1	ankyrin repeat protein	28.4846	20.7748	0.729337	-0.455343	1
Medtr3g085830.1	ankyrin repeat protein	114.955	105.217	0.915286	-0.127706	1
Medtr7g115280.1	ankyrin repeat protein	559.877	579.203	1.03452	0.0489595	1
Medtr3g016210.1	ankyrin repeat protein	587.57	654	1.11306	0.15453	1
Medtr8g069880.1	ankyrin repeat protein	1044.62	1276.6	1.22207	0.289324	1
Medtr8g073260.1	ankyrin repeat protein	127.215	157.121	1.23508	0.304602	1
Medtr6g027840.1	ankyrin repeat RF-like protein, putative	1644.69	1634.69	0.993916	-0.00880411	1
Medtr8g056020.1	ankyrin repeat RF-like protein, putative	289.438	331.745	1.14617	0.196821	1
Medtr1g089180.1	ankyrin repeat, PH and SEC7 domain secG-like protein	401.281	484.105	1.2064	0.270708	1
Medtr5g063670.1	annexin D8	1336.58	1048.43	0.784414	-0.350313	1
Medtr8g038150.1	annexin D8	195.743	162.984	0.832645	-0.264226	1
Medtr8g038220.1	annexin D8	38.9097	35.9314	0.923456	-0.114885	1
Medtr0276s0050.1	annexin D8	7541.79	7581.69	1.00529	0.00761214	1
Medtr1g112520.1	annexin D8	47.3145	47.6078	1.0062	0.00891729	1
Medtr6g071615.1	annexin D8	30.2763	33.2871	1.09944	0.136774	1
Medtr8g107640.1	annexin D8	1284.55	1541.14	1.19976	0.262741	1
Medtr6g028030.1	annexin D8	188.416	238.944	1.26818	0.342754	1
Medtr3g018790.1	annexin D8	241.747	367.759	1.52126	0.605264	1
Medtr3g018780.1	annexin D8	448.809	1189.01	2.64926	1.40559	1
Medtr3g028210.1	anthocyanin 5-aromatic acyltransferase	61.2043	35.9442	0.587281	-0.767876	1
Medtr8g012750.1	anthocyanin 5-aromatic acyltransferase	328.991	200.662	0.609932	-0.71328	1
Medtr7g013850.1	anthocyanin 5-aromatic acyltransferase	1073.72	699.586	0.651554	-0.618044	1
Medtr7g014200.1	anthocyanin 5-aromatic acyltransferase	875.011	792.649	0.905874	-0.142617	1
Medtr2g089765.1	anthocyanin 5-aromatic acyltransferase	215.507	225.322	1.04554	0.0642517	1
Medtr7g014230.1	anthocyanin 5-aromatic acyltransferase	54.256	56.9549	1.04974	0.0700364	1
Medtr7g014160.1	anthocyanin 5-aromatic acyltransferase	147.792	163.736	1.10788	0.147799	1
Medtr7g014250.1	anthocyanin 5-aromatic acyltransferase	80.9463	91.595	1.13155	0.178303	1
Medtr4g015180.1	anthocyanin 5-aromatic acyltransferase	172.299	387.254	2.24757	1.16837	1
Medtr3g086020.1	anthranilate N-benzoyltransferase	125.564	97.0473	0.772892	-0.371661	1
Medtr4g094835.1	anthranilate N-benzoyltransferase	234.406	214.815	0.916423	-0.125915	1
Medtr3g088420.1	anthranilate N-hydroxycinnamoyl/benzoyltransferase, putative	2442.74	1812.94	0.742174	-0.430171	1
Medtr1g114520.1	anthranilate synthase alpha 1	508.972	515.526	1.01288	0.0184591	1
Medtr3g070290.1	anthranilate synthase alpha 1	59.3009	61.0033	1.02871	0.0408329	1
Medtr1g033480.1	anthranilate synthase component II	501.453	482.157	0.96152	-0.0566116	1
Medtr8g461280.1	anticodon-binding domain protein	51.6076	46.2662	0.896499	-0.157626	1
Medtr8g063230.1	anticodon-binding domain protein	522.149	518.449	0.992915	-0.0102581	1
Medtr4g093535.1	antigen receptor-like protein	452.3	449.965	0.994838	-0.00746671	1
Medtr4g083370.1	antitermination NusB domain protein, putative	119.841	113.336	0.945716	-0.0805218	1
Medtr6g008950.1	anti-virus transcriptional factor, putative	13.6502	25.6033	1.87567	0.907408	1
Medtr8g063690.1	AP-1 complex subunit gamma-2	771.341	609.008	0.789544	-0.340908	1
Medtr5g034780.1	AP-1 complex subunit gamma-2	1484.85	1386.64	0.933862	-0.0987192	1
Medtr8g102180.1	AP-1 complex subunit sigma-like protein	169.663	148.138	0.873131	-0.19573	1
Medtr8g077600.1	AP-1 complex subunit sigma-like protein	186.989	204.682	1.09462	0.130431	1
Medtr5g009410.1	AP2 domain class transcription factor	48.3152	14.6103	0.302395	-1.72549	1
Medtr5g058470.1	AP2 domain class transcription factor	182.22	64.2431	0.352558	-1.50407	1
Medtr3g072610.1	AP2 domain class transcription factor	169.311	82.6177	0.487964	-1.03515	1
Medtr1g028560.1	AP2 domain class transcription factor	39.2586	24.6117	0.626911	-0.673667	1
Medtr7g085810.1	AP2 domain class transcription factor	793.524	517.682	0.652384	-0.616207	1
Medtr7g084370.1	AP2 domain class transcription factor	192.386	141.996	0.738082	-0.438148	1
Medtr5g062700.1	AP2 domain class transcription factor	1626.81	1240.11	0.762293	-0.391582	1
Medtr2g078680.1	AP2 domain class transcription factor	2050.81	1698.73	0.828319	-0.271742	1
Medtr3g095190.1	AP2 domain class transcription factor	196.613	176.76	0.899025	-0.153567	1
Medtr8g013860.1	AP2 domain class transcription factor	198.007	181.594	0.91711	-0.124834	1
Medtr6g029180.1	AP2 domain class transcription factor	24.5659	22.5388	0.917483	-0.124246	1
Medtr2g016730.1	AP2 domain class transcription factor	359.78	401.871	1.11699	0.159619	1
Medtr7g117690.1	AP2 domain class transcription factor	33.0512	42.9734	1.30021	0.378742	1
Medtr1g098460.1	AP2 domain class transcription factor	179.875	260.571	1.44862	0.534679	1
Medtr6g033255.1	AP2 domain class transcription factor	34.3459	56.0201	1.63106	0.705808	1
Medtr6g037610.1	AP2 domain class transcription factor	15.8731	26.7065	1.68251	0.750612	1
Medtr1g006660.1	AP2 domain class transcription factor	24.1685	42.9719	1.77801	0.830264	1
Medtr7g096700.1	AP2 domain class transcription factor	19.9628	45.6295	2.28573	1.19265	1
Medtr1g069945.1	AP2 domain class transcription factor	43.5129	105.208	2.41785	1.27372	1
Medtr8g006815.1	AP2 domain class transcription factor	2.19175	29.9331	13.6572	3.77159	1
Medtr8g044070.1	AP2 domain transcription factor	193.552	156.357	0.807827	-0.307881	1
Medtr8g020510.1	AP2 domain transcription factor	27.0001	21.9546	0.813129	-0.298443	1
Medtr7g100590.1	AP2 domain transcription factor	111.737	132.97	1.19002	0.250988	1
Medtr5g015070.1	AP2 domain transcription factor, putative	18.2102	20.6181	1.13223	0.179163	1
Medtr5g053920.1	AP2/ERF and B3 domain transcription factor	391.842	674.692	1.72185	0.783957	1
Medtr1g093600.1	AP2/ERF and B3 domain transcription factor	207.812	358.02	1.72281	0.784759	1
Medtr4g086165.1	AP2/ERF domain transcription factor	23.1957	10.6408	0.458742	-1.12425	1
Medtr7g081815.1	AP2-domain DNA-binding protein	519.277	623.102	1.19994	0.262964	1
Medtr7g081805.1	AP2-domain DNA-binding protein	227.206	309.931	1.3641	0.447946	1
Medtr7g081795.1	AP2-domain DNA-binding protein	1.96676	40.4282	20.5557	4.36147	1
Medtr3g103460.1	AP2-like ethylene-responsive transcription factor	614.561	423.427	0.688991	-0.537442	1
Medtr5g031880.1	AP2-like ethylene-responsive transcription factor	843.46	599.287	0.71051	-0.493072	1
Medtr7g080460.1	AP2-like ethylene-responsive transcription factor	443.634	342.559	0.772165	-0.373019	1
Medtr4g097520.1	AP2-like ethylene-responsive transcription factor	32.4289	25.8867	0.798261	-0.325067	1
Medtr2g098180.1	AP2-like ethylene-responsive transcription factor	186.607	151.111	0.809784	-0.304391	1
Medtr4g127930.1	AP2-like ethylene-responsive transcription factor	367.579	306.663	0.834276	-0.261403	1
Medtr4g130270.1	AP2-like ethylene-responsive transcription factor	70.7634	64.3005	0.908669	-0.138173	1
Medtr4g007770.1	AP2-type transcription factor	89.1919	85.1111	0.954247	-0.0675648	1
Medtr8g072250.1	AP-4 complex subunit epsilon	2084.44	1949.11	0.935076	-0.0968437	1
Medtr3g112190.1	AP-4 complex subunit mu-1	919.535	941.122	1.02348	0.0334778	1
Medtr4g081050.1	AP-5 complex subunit zeta-like protein	524.269	532.301	1.01532	0.0219345	1
Medtr2g088390.1	APO RNA-binding protein	28.4051	25.413	0.894665	-0.16058	1
Medtr5g072520.1	APO RNA-binding protein	54.5563	55.2703	1.01309	0.0187585	1
Medtr2g088750.1	APO RNA-binding protein	352.984	391.008	1.10772	0.147599	1
Medtr7g007890.1	apoptosis antagonizing transcription factor	146.662	108.572	0.740292	-0.433834	1
Medtr4g082640.1	appr-1-P processing enzyme family protein	727.379	668.256	0.918717	-0.122308	1
Medtr1g007640.1	appr-1-P processing enzyme family protein	261.97	263.931	1.00748	0.0107551	1
Medtr3g101320.1	AR781, yeast pheromone receptor-like protein	403.881	494.972	1.22554	0.293415	1
Medtr8g432670.1	Ara4-interacting protein	124.886	109.493	0.876746	-0.18977	1
Medtr4g102810.1	Ara4-interacting protein	1269.03	1495.78	1.17867	0.237166	1
Medtr1g028610.1	arabinogalactan peptide-like protein	39.213	32.7639	0.835536	-0.259226	1
Medtr8g099245.1	arabinogalactan peptide-like protein	5354.84	5967.09	1.11434	0.156185	1
Medtr6g086390.1	arabinogalactan peptide-like protein	45.5631	51.0123	1.1196	0.162977	1
Medtr6g090535.1	arabinogalactan protein	787.697	558.342	0.708828	-0.496492	1
Medtr6g086365.1	arabinogalactan protein	151.296	164.88	1.08978	0.124039	1
Medtr7g097060.1	arabinose 5-phosphate isomerase, putative	654.105	458.467	0.700908	-0.512704	1
Medtr1g009190.1	arabinose kinase-like protein	679.686	620.211	0.912496	-0.13211	1
Medtr4g005410.1	archaeal/vacuolar-type H+-ATPase subunit A	6302.9	5722.37	0.907895	-0.139402	1
Medtr7g081010.1	archaeal/vacuolar-type H+-ATPase subunit B	2554.28	2422.92	0.948571	-0.0761727	1
Medtr5g009720.1	archaeal/vacuolar-type H+-ATPase subunit E	3843.15	3516.97	0.915126	-0.127958	1
Medtr8g103750.1	ARF GTPase activator	59.8224	47.5765	0.795296	-0.330437	1
Medtr8g464390.1	ARF GTPase activator	69.9485	73.4357	1.04985	0.0701877	1
Medtr0088s0100.1	arginase family protein	8961.26	7957.89	0.888032	-0.171316	1
Medtr4g024960.1	arginase family protein	128.65	122.56	0.952661	-0.0699646	1
Medtr4g024940.1	arginase family protein	182.678	176.314	0.96516	-0.05116	1
Medtr1g068845.1	arginine biosynthesis protein ArgJ	640.793	644.207	1.00533	0.00766767	1
Medtr4g072020.1	arginine decarboxylase	3284.79	3839.73	1.16894	0.225204	1
Medtr4g100980.1	arginine N-methyltransferase	49.0658	33.5909	0.68461	-0.546646	1
Medtr6g091770.1	arginine N-methyltransferase	1024.24	868.965	0.848399	-0.237185	1
Medtr3g108640.1	arginine N-methyltransferase	900.282	822.819	0.913957	-0.129802	1
Medtr3g013960.1	arginine N-methyltransferase, putative	597.611	508.28	0.850519	-0.233584	1
Medtr3g102800.1	arginine N-methyltransferase-like protein	310.303	337.672	1.0882	0.121946	1
Medtr4g106550.1	arginine/serine-rich coiled coil protein	438.718	506.744	1.15506	0.207965	1
Medtr5g017430.1	arginine/serine-rich splicing factor	1197.48	1194.55	0.997552	-0.00353619	1
Medtr3g100220.1	argininosuccinate lyase	1222.33	1083.21	0.886182	-0.174324	1
Medtr4g103680.1	argininosuccinate synthase	744.557	725.12	0.973895	-0.0381617	1
Medtr5g042880.1	argininosuccinate synthase	190.603	205.941	1.08047	0.111656	1
Medtr3g088970.1	argininosuccinate synthase	103.821	117.805	1.13468	0.182291	1
Medtr3g070310.1	arginyl-tRNA-protein transferase	950.9	949.3	0.998318	-0.00242863	1
Medtr2g044550.1	ARID/bright DNA-binding domain protein	684.914	670.631	0.979146	-0.0304038	1
Medtr3g116200.1	ARID/bright DNA-binding domain protein	269.82	264.538	0.980426	-0.0285196	1
Medtr3g009890.1	ARID/bright DNA-binding domain protein	178.778	180.736	1.01095	0.0157139	1
Medtr8g098655.1	ARID/bright DNA-binding domain protein	75.1523	79.2333	1.0543	0.0762897	1
Medtr1g073590.1	ARID/bright DNA-binding domain protein	48.7719	63.4766	1.3015	0.380174	1
Medtr1g073380.1	ARID/bright DNA-binding domain protein	79.8469	103.927	1.30157	0.380257	1
Medtr1g073530.1	ARID/bright DNA-binding domain protein	25.502	35.5021	1.39213	0.477293	1
Medtr8g098645.1	ARID/bright DNA-binding domain; ELM2 domain protein, putative	105.961	113.129	1.06765	0.0944373	1
Medtr3g029590.1	ARM repeat CCCH-type zinc finger protein	2712.8	2151.58	0.793119	-0.334391	1
Medtr5g082830.1	ARM repeat CCCH-type zinc finger protein	4703.91	3787.52	0.805186	-0.312606	1
Medtr7g092070.1	ARM repeat CCCH-type zinc finger protein	1630.66	1573.46	0.964918	-0.0515215	1
Medtr3g070880.1	ARM repeat CCCH-type zinc finger protein	445.807	496.155	1.11294	0.154373	1
Medtr4g030910.1	ARM repeat kinase family protein	880.815	884.836	1.00457	0.00657095	1
Medtr6g032885.1	ARM repeat protein	434.911	327.551	0.753144	-0.409003	1
Medtr1g038850.1	ARM repeat protein	517.095	492.705	0.952832	-0.0697062	1
Medtr7g070280.1	ARM repeat protein	146.063	142.839	0.977929	-0.0321983	1
Medtr7g075940.1	ARM repeat protein	313.963	307.411	0.97913	-0.0304279	1
Medtr3g070010.1	ARM repeat protein	212.928	214.536	1.00755	0.0108545	1
Medtr8g099855.1	ARM repeat protein	17.5743	24.0842	1.37042	0.454618	1
Medtr1g104870.1	ARM repeat protein interacting WITH ABF2 protein	717.901	716.082	0.997467	-0.00365954	1
Medtr3g080660.1	ARM repeat protein, putative	67.0576	63.4945	0.946866	-0.0787684	1
Medtr2g084580.1	ARM repeat-like protein	202.051	178.147	0.881692	-0.181653	1
Medtr5g011500.1	armadillo repeat kinesin-like protein	652.783	541.348	0.829293	-0.270047	1
Medtr7g075060.1	armadillo repeat kinesin-like protein	414.432	364.699	0.879997	-0.184429	1
Medtr5g022240.1	armadillo repeat only protein	259.956	225.994	0.869356	-0.201981	1
Medtr8g075770.1	armadillo repeat only protein	875.659	777.906	0.888366	-0.170773	1
Medtr5g033190.1	armadillo repeat only protein	178.361	183.001	1.02602	0.0370525	1
Medtr6g008170.1	armadillo/beta-catenin repeat protein	42.0365	24.6831	0.587182	-0.76812	1
Medtr7g097020.1	armadillo/beta-catenin repeat protein	307.9	231.774	0.752756	-0.409746	1
Medtr5g034440.1	armadillo/beta-catenin repeat protein	215.195	162.14	0.753457	-0.408402	1
Medtr4g091320.1	armadillo/beta-catenin repeat protein	1186.14	958.844	0.808372	-0.306909	1
Medtr3g078340.1	armadillo/beta-catenin repeat protein	888.633	754.39	0.848933	-0.236277	1
Medtr4g063800.1	armadillo/beta-catenin repeat protein	1727.46	1535.78	0.889036	-0.169686	1
Medtr3g103050.1	armadillo/beta-catenin repeat protein	21.3556	19.994	0.936242	-0.0950463	1
Medtr3g098730.1	armadillo/beta-catenin repeat protein	748.133	758.49	1.01384	0.0198341	1
Medtr7g059405.1	armadillo/beta-catenin repeat protein	150.763	158.409	1.05072	0.0713739	1
Medtr5g069340.1	armadillo/beta-catenin repeat protein	237.588	261.478	1.10056	0.138232	1
Medtr3g067685.1	armadillo/beta-catenin repeat protein	180.844	237.048	1.31079	0.390434	1
Medtr8g039560.1	armadillo/beta-catenin repeat protein, putative	477.835	539.367	1.12877	0.174754	1
Medtr4g117520.1	armadillo/beta-catenin-like repeat protein	21.7572	9.28763	0.426875	-1.22811	1
Medtr3g106140.1	armadillo/beta-catenin-like repeat protein	52.7311	40.4037	0.766221	-0.384168	1
Medtr5g079550.1	armadillo/beta-catenin-like repeat protein	121.928	109.778	0.900353	-0.151437	1
Medtr4g123670.1	armadillo/beta-catenin-like repeat protein	251.537	226.963	0.902306	-0.148311	1
Medtr3g080640.1	armadillo/beta-catenin-like repeat protein	301.14	274.996	0.913184	-0.131023	1
Medtr3g056580.1	armadillo/beta-catenin-like repeat protein	171.856	157.999	0.919371	-0.12128	1
Medtr1g034000.1	armadillo/beta-catenin-like repeat protein	515.975	498.169	0.96549	-0.050667	1
Medtr1g081710.1	armadillo/beta-catenin-like repeat protein	922.295	901.598	0.977559	-0.0327443	1
Medtr1g018180.1	armadillo/beta-catenin-like repeat protein	645.714	637.188	0.986796	-0.0191763	1
Medtr4g021570.1	armadillo/beta-catenin-like repeat protein	646.783	647.57	1.00122	0.00175409	1
Medtr6g016215.1	armadillo/beta-catenin-like repeat protein	1419.15	1426.16	1.00494	0.0071124	1
Medtr7g092130.1	armadillo/beta-catenin-like repeat protein	537.464	543.615	1.01144	0.0164162	1
Medtr1g029790.1	armadillo/beta-catenin-like repeat protein	1254.72	1270.32	1.01243	0.0178267	1
Medtr5g096860.1	armadillo/beta-catenin-like repeat protein	532.436	547.1	1.02754	0.0391972	1
Medtr3g118040.1	armadillo/beta-catenin-like repeat protein	582.023	606.961	1.04285	0.0605276	1
Medtr2g026130.1	armadillo/beta-catenin-like repeat protein	1126.4	1223.38	1.0861	0.119158	1
Medtr8g032570.1	armadillo/beta-catenin-like repeat protein	25.9008	28.7745	1.11095	0.151798	1
Medtr7g076220.1	armadillo/beta-catenin-like repeat protein	34.5615	51.6082	1.49323	0.578436	1
Medtr1g014420.1	armadillo/beta-catenin-like repeat protein	599.232	923.321	1.54084	0.623718	1
Medtr4g117500.1	armadillo/beta-catenin-like repeat protein, putative	22.9683	13.0167	0.566723	-0.819283	1
Medtr2g015870.1	armadillo/beta-catenin-like repeat protein, putative	253.025	418.588	1.65433	0.726249	1
Medtr4g061070.1	arogenate/prephenate dehydratase	418.283	389.932	0.932221	-0.101257	1
Medtr2g084875.1	arogenate/prephenate dehydratase	643.487	705.079	1.09572	0.131873	1
Medtr4g132250.1	arogenate/prephenate dehydratase	289.671	367.162	1.26752	0.342005	1
Medtr4g055310.1	arogenate/prephenate dehydratase	436.51	591.213	1.35441	0.437661	1
Medtr8g070640.1	Arp2/3 complex 34 kDa subunit	180.931	172.252	0.952033	-0.0709161	1
Medtr4g058005.1	arsenical pump-driving ATPase-like protein	203.027	189.242	0.932101	-0.101442	1
Medtr7g089460.1	Arv1, putative	119.914	106.605	0.889013	-0.169724	1
Medtr8g087680.1	ascorbate peroxidase, putative	55.2273	61.8065	1.11913	0.162377	1
Medtr1g088180.1	ASF/SF2-like pre-mRNA splicing factor SRP32, putative	244.859	256.285	1.04666	0.0657957	1
Medtr3g087220.1	asparagine synthetase [glutamine-hydrolyzing] protein	525.965	535.579	1.01828	0.0261322	1
Medtr8g091280.1	aspartate aminotransferase	1334.48	1293.78	0.969499	-0.0446888	1
Medtr4g011820.1	aspartate aminotransferase	2665.71	3577.66	1.3421	0.424497	1
Medtr1g013050.1	aspartate aminotransferase	2587.2	4475.39	1.72982	0.790622	1
Medtr7g106830.1	aspartate aminotransferase	21.6507	60.1146	2.77657	1.4733	1
Medtr3g072680.1	aspartate aminotransferase family protein	865.378	904.928	1.0457	0.0644727	1
Medtr3g072670.1	aspartate aminotransferase family protein	978.305	1069.01	1.09272	0.127918	1
Medtr4g114000.1	aspartate racemase	190.522	185.498	0.973628	-0.038558	1
Medtr2g103300.1	aspartate racemase	261.951	323.645	1.23552	0.305113	1
Medtr1g061600.1	aspartate/glutamate/uridylate kinase family protein, putative	430.918	441.384	1.02429	0.0346203	1
Medtr8g105860.1	aspartate-semialdehyde dehydrogenase	732.864	650.683	0.887863	-0.171591	1
Medtr1g014140.1	aspartate-tRNA ligase	2817.12	2603.17	0.924054	-0.113951	1
Medtr1g039270.1	aspartic protease in GUARD CELL-like protein	379.179	241.151	0.635983	-0.652941	1
Medtr1g111350.1	aspartic protease in GUARD CELL-like protein	151.059	105.502	0.698413	-0.517848	1
Medtr6g085010.1	aspartic protease in GUARD CELL-like protein	2103.55	1928.17	0.916629	-0.12559	1
Medtr1g115210.1	aspartic protease in GUARD CELL-like protein	929.045	1056.79	1.1375	0.185863	1
Medtr3g068000.1	aspartic proteinase nepenthesin	102.402	73.8636	0.721313	-0.471303	1
Medtr3g097150.1	aspartic proteinase nepenthesin	146.405	138.779	0.947914	-0.0771718	1
Medtr8g039540.1	aspartic proteinase nepenthesin-like protein	1009.88	686.846	0.680125	-0.556127	1
Medtr1g037630.1	aspartic proteinase nepenthesin-like protein	543.369	519.219	0.955557	-0.0655868	1
Medtr3g100500.1	aspartic proteinase nepenthesin-like protein	9039.65	10334.6	1.14325	0.193141	1
Medtr3g014290.1	aspartic proteinase nepenthesin-like protein	92.7429	116.368	1.25474	0.327391	1
Medtr1g092920.1	aspartyl aminopeptidase-like protein, putative	435.002	391.258	0.89944	-0.1529	1
Medtr3g088860.1	aspartyl aminopeptidase-like protein, putative	1275.03	1223.09	0.959268	-0.0599936	1
Medtr1g113700.1	aspartyl/asparaginyl-tRNA synthetase family protein	40.7849	47.2841	1.15935	0.213321	1
Medtr3g048950.1	aspartyl/glutamyl-tRNA(Asn/Gln) amidotransferase subunit A	174.792	208.957	1.19546	0.257566	1
Medtr5g055940.1	aspartyl/glutamyl-tRNA(Asn/Gln) amidotransferase subunit B	280.738	314.623	1.1207	0.164402	1
Medtr1g095920.1	aspartyl/glutamyl-tRNA(Asn/Gln) amidotransferase subunit C	113.663	124.956	1.09936	0.136657	1
Medtr5g011520.1	AT hook motif DNA-binding family protein	1903.12	1402.2	0.736792	-0.440671	1
Medtr1g061530.1	AT hook motif DNA-binding family protein	167.005	127.374	0.762696	-0.39082	1
Medtr5g010330.1	AT hook motif DNA-binding family protein	235.202	203.636	0.865794	-0.207904	1
Medtr1g079810.1	AT hook motif DNA-binding family protein	1662.92	1443.31	0.867934	-0.204343	1
Medtr8g036060.1	AT hook motif DNA-binding family protein	2627.34	2334.35	0.888484	-0.170583	1
Medtr8g098390.1	AT hook motif DNA-binding family protein	601.728	537.52	0.893295	-0.162792	1
Medtr1g076710.1	AT hook motif DNA-binding family protein	1594.58	1494.96	0.937525	-0.093071	1
Medtr1g079780.1	AT hook motif DNA-binding family protein	540.817	526.452	0.973438	-0.0388392	1
Medtr4g101990.1	AT hook motif DNA-binding family protein	491.484	479.598	0.975817	-0.0353181	1
Medtr7g080980.1	AT hook motif DNA-binding family protein	1576.27	1612.16	1.02277	0.0324841	1
Medtr3g068035.1	AT hook motif DNA-binding family protein	288.819	297.349	1.02954	0.0419941	1
Medtr4g098450.1	AT hook motif DNA-binding family protein	2002.62	2082.39	1.03984	0.0563553	1
Medtr1g073860.1	AT hook motif DNA-binding family protein	1916.35	1995.31	1.04121	0.0582586	1
Medtr1g044155.1	AT hook motif DNA-binding family protein	1459.64	1861.63	1.27541	0.350957	1
Medtr3g100470.1	AT hook motif DNA-binding family protein	80.7904	143.968	1.782	0.833493	1
Medtr7g028870.1	AT.I.24-6 protein, putative	23.3198	47.4508	2.03478	1.02487	1
Medtr3g077860.1	ataxia telangiectasia mutated protein, putative	284.442	224.156	0.788055	-0.343632	1
Medtr4g014710.1	ataxin-3 protein	652.903	666.151	1.02029	0.0289811	1
Medtr1g073910.1	ATBET12, putative	657.639	668.348	1.01628	0.0233035	1
Medtr4g130680.1	ATP phosphoribosyltransferase catalytic subunit	869.451	893.57	1.02774	0.0394751	1
Medtr2g006040.1	ATP phosphoribosyltransferase catalytic subunit	102.608	127.647	1.24403	0.315023	1
Medtr6g016335.1	ATP sulfurylase	74.286	39.7664	0.535315	-0.901541	1
Medtr1g102550.1	ATP sulfurylase	5200.85	6335.1	1.21809	0.28462	1
Medtr8g092040.1	ATP synthase	4580.12	4701.21	1.02644	0.037648	1
Medtr4g063080.1	ATP synthase 6 kDa subunit	2800.73	3069.25	1.09587	0.132082	1
Medtr2g096370.1	ATP synthase 6 kDa subunit	547.985	623.436	1.13769	0.186105	1
Medtr7g117900.1	ATP synthase delta chain	47.2256	116.33	2.46328	1.30058	1
Medtr4g072130.1	ATP synthase E chain	1857.55	1852.56	0.997316	-0.00387705	1
Medtr5g040610.1	ATP synthase epsilon chain	2361.11	2559.44	1.084	0.116365	1
Medtr4g005960.1	ATP synthase epsilon chain	30.679	42.498	1.38525	0.470145	1
Medtr4g087955.1	ATP synthase F1 complex assembly factor	341.207	304.823	0.893367	-0.162675	1
Medtr0018s0290.1	ATP synthase F1 complex assembly factor 2, putative	500.506	455.331	0.909742	-0.13647	1
Medtr0212s0040.1	ATP synthase F1, alpha subunit	333.4	533.403	1.59989	0.677974	1
Medtr8g101880.1	ATP synthase G subunit family protein	1380.26	1295.55	0.938627	-0.0913764	1
Medtr4g079850.1	ATP synthase I, related protein	354.069	485.114	1.37011	0.454295	1
Medtr5g088780.1	ATP synthase regulation protein NCA2	207.454	211.919	1.02152	0.0307225	1
Medtr5g022790.1	ATP synthase, A subunit	370.853	393.113	1.06002	0.0840968	1
Medtr3g106820.1	ATP synthase, F0 subunit B	322.536	329.323	1.02104	0.0300416	1
Medtr8g090165.1	ATP/DNA-binding protein	22.168	17.0529	0.769259	-0.378459	1
Medtr5g042000.1	ATP/GTP-binding family protein, putative	1855.52	1883.13	1.01488	0.0213093	1
Medtr2g034090.1	ATP:citrate lyase	42.8218	33.1887	0.775041	-0.367655	1
Medtr1g097870.1	ATP11 protein	20.5178	25.6362	1.24946	0.321307	1
Medtr1g063380.1	ATPase, AAA-type, CDC48 protein	10562.5	10627.7	1.00617	0.00887737	1
Medtr7g101870.1	ATPase, AAA-type, CDC48 protein	4106.93	5005.02	1.21868	0.285314	1
Medtr5g094130.1	ATPase, V0 complex, subunit E	464.233	503.932	1.08551	0.118379	1
Medtr7g033710.1	ATP-binding ABC transporter	51.5483	31.7395	0.615724	-0.699643	1
Medtr8g107410.1	ATP-binding ABC transporter	499.463	456.486	0.913954	-0.129807	1
Medtr3g096300.1	ATP-binding ABC transporter	50.9718	53.7623	1.05475	0.0768971	1
Medtr7g061020.1	ATP-binding microtubule motor family protein	185.568	138.99	0.748996	-0.416969	1
Medtr6g082470.1	ATP-binding microtubule motor family protein	494.622	387.028	0.782473	-0.353888	1
Medtr4g124650.1	ATP-binding microtubule motor family protein	237.201	277.627	1.17043	0.227036	1
Medtr3g113110.1	ATP-binding microtubule motor family protein	79.7445	113.48	1.42304	0.508977	1
Medtr6g053680.1	ATP-binding microtubule motor family protein, putative	246.353	189.412	0.768865	-0.379198	1
Medtr1g100250.1	ATP-binding protein	621.8	615.201	0.989387	-0.0153937	1
Medtr8g098425.1	ATP-binding protein	44.5582	57.8795	1.29896	0.377361	1
Medtr7g055720.1	ATP-binding protein, putative	35.868	39.3416	1.09685	0.133361	1
Medtr3g070300.1	ATP-binding protein, putative	340.796	383.847	1.12632	0.171621	1
Medtr1g008600.1	ATP-binding; ATP-dependent helicase; DNA helicase	187.202	171.466	0.915944	-0.126668	1
Medtr5g011550.1	ATP-dependent Clp protease	66.5106	59.2662	0.89108	-0.166373	1
Medtr6g461650.1	ATP-dependent Clp protease	182.579	180.243	0.987205	-0.0185783	1
Medtr5g054770.1	ATP-dependent Clp protease adaptor protein ClpS	325.363	391.659	1.20376	0.267549	1
Medtr3g102830.1	ATP-dependent Clp protease ATP-binding subunit	440.704	463.293	1.05126	0.0721138	1
Medtr8g100040.1	ATP-dependent Clp protease ATP-binding subunit	1127.93	1244.89	1.10369	0.142339	1
Medtr4g034690.1	ATP-dependent Clp protease proteolytic protein	44.072	34.8458	0.790657	-0.338877	1
Medtr4g075100.1	ATP-dependent Clp protease proteolytic protein	939.843	899.271	0.956831	-0.0636636	1
Medtr1g086940.1	ATP-dependent Clp protease proteolytic protein	435.376	434.329	0.997595	-0.0034737	1
Medtr5g026840.1	ATP-dependent Clp protease proteolytic protein	989.907	1020.41	1.03081	0.0437815	1
Medtr4g102000.1	ATP-dependent Clp protease proteolytic protein	620.01	642.481	1.03624	0.0513618	1
Medtr4g099360.1	ATP-dependent Clp protease proteolytic protein	645.079	671.459	1.04089	0.0578235	1
Medtr7g109610.1	ATP-dependent Clp protease proteolytic protein	241.544	252.736	1.04634	0.065347	1
Medtr7g082980.1	ATP-dependent Clp protease proteolytic protein	426.138	449.118	1.05393	0.0757733	1
Medtr7g112640.1	ATP-dependent Clp protease proteolytic protein	823.341	888.893	1.07962	0.110518	1
Medtr1g106550.1	ATP-dependent Clp protease proteolytic protein	1194.04	1307.16	1.09474	0.13059	1
Medtr6g059910.1	ATP-dependent Clp protease regulatory subunit ClpX	521.454	509.807	0.977664	-0.0325888	1
Medtr3g091550.1	ATP-dependent Clp protease regulatory subunit ClpX	921.095	1013.26	1.10006	0.137581	1
Medtr1g116980.1	ATP-dependent DNA helicase 2 subunit Ku70	1201.28	1114.18	0.927497	-0.108586	1
Medtr4g023560.1	ATP-dependent DNA helicase 2 subunit Ku80	460.431	389.502	0.84595	-0.241355	1
Medtr1g031140.1	ATP-dependent DNA helicase RecG	52.0683	48.1574	0.924889	-0.112648	1
Medtr3g079915.1	ATP-dependent DNA helicase RecG	244.382	228.465	0.93487	-0.0971622	1
Medtr3g063040.1	ATP-dependent DNA helicase RecQ	226.324	211.849	0.936041	-0.095357	1
Medtr2g006440.1	ATP-dependent DNA helicase RecQ family protein	142.199	110.906	0.779936	-0.358572	1
Medtr5g026590.1	ATP-dependent DNA helicase RecQ family protein	200.721	183.667	0.915037	-0.128098	1
Medtr1g072800.1	ATP-dependent DNA helicase REP	107.791	94.6905	0.878462	-0.186948	1
Medtr7g078090.1	ATP-dependent helicase BRM	844.162	838.608	0.99342	-0.00952367	1
Medtr1g035330.1	ATP-dependent helicase family protein	481.636	478.28	0.993031	-0.010089	1
Medtr3g112420.1	ATP-dependent protease LA (lon) domain protein	183.918	163.565	0.889339	-0.169194	1
Medtr1g056490.1	ATP-dependent RNA helicase	331.299	343.886	1.038	0.0537996	1
Medtr7g095080.1	ATP-dependent RNA helicase DHX35	186.761	171.607	0.918858	-0.122087	1
Medtr2g015320.1	ATP-dependent RNA helicase DHX35	323.077	345.937	1.07076	0.0986308	1
Medtr8g044260.1	ATP-dependent RNA helicase DHX36-like protein	289.002	276.386	0.956346	-0.0643947	1
Medtr4g023590.1	ATP-dependent RNA helicase DHX37-like protein, putative	175.308	173.157	0.987726	-0.0178175	1
Medtr1g114490.1	ATP-dependent RNA helicase DHX8	458.731	438.635	0.956191	-0.0646293	1
Medtr5g017490.1	ATP-dependent RNA helicase eIF4A-like protein, putative	34.0279	34.8157	1.02315	0.0330205	1
Medtr6g011800.1	ATP-dependent RNA helicase SUPV3L1	270.086	242.86	0.899193	-0.153298	1
Medtr5g006660.1	ATP-dependent RNA helicase SUPV3L1	65.9826	71.9956	1.09113	0.125824	1
Medtr8g056860.1	ATP-dependent zinc metalloprotease FTSH protein	308.303	282.59	0.916597	-0.125641	1
Medtr3g104470.1	ATP-dependent zinc metalloprotease FTSH protein	1452.01	1405.12	0.967708	-0.0473561	1
Medtr7g096060.1	ATP-dependent zinc metalloprotease FTSH protein	465.366	473.176	1.01678	0.0240105	1
Medtr5g075340.1	ATP-dependent zinc metalloprotease FTSH protein	30.1765	32.3108	1.07072	0.0985879	1
Medtr4g094662.1	ATP-dependent zinc metalloprotease FTSH protein	737.129	851.108	1.15463	0.207426	1
Medtr2g101290.1	ATP-dependent zinc metalloprotease FTSH protein	132.691	153.599	1.15757	0.211099	1
Medtr3g462930.1	ATP-dependent zinc metalloprotease FTSH protein	459.441	539.275	1.17376	0.23114	1
Medtr1g028390.1	ATP-dependent zinc metalloprotease FTSH protein	886.337	1052.44	1.1874	0.247807	1
Medtr4g064350.1	ATP-dependent zinc metalloprotease FTSH protein	2374.37	3041.97	1.28117	0.357463	1
Medtr6g016600.1	ATP-dependent zinc metalloprotease FTSH-like protein	45.1792	62.0513	1.37345	0.457803	1
Medtr1g024005.1	ATRAD3	791.282	743.056	0.939053	-0.0907216	1
Medtr3g113270.1	ATRAD3	116.985	151.866	1.29817	0.376476	1
Medtr2g028590.1	ATRAD3, putative	72.0407	67.9895	0.943765	-0.0835001	1
Medtr4g094930.1	ATRER1A	838.984	837.229	0.997908	-0.00302106	1
Medtr4g070400.1	ATRER1A	77.1124	82.905	1.07512	0.104498	1
Medtr5g016560.1	ATRER1A	116.347	131.333	1.12881	0.174798	1
Medtr5g024920.1	AT-rich interactive domain protein	22.3229	16.4122	0.735216	-0.443759	1
Medtr8g038730.1	AT-rich interactive domain protein	105.041	104.087	0.990922	-0.013156	1
Medtr8g010140.1	autophagocytosis-associated family protein	161.096	142.944	0.887322	-0.172471	1
Medtr1g070160.1	autophagy 9 (APG9) protein	330.817	336.085	1.01592	0.0227934	1
Medtr7g096680.1	autophagy 9 (APG9) protein	718.165	772.572	1.07576	0.105354	1
Medtr1g086310.1	autophagy protein Atg8 ubiquitin-like protein	293.943	371.648	1.26436	0.338404	1
Medtr3g018770.1	autophagy protein beclin 1	482.295	509.401	1.0562	0.0788861	1
Medtr8g494210.1	auxilin-like protein	502.162	477.32	0.950529	-0.0731968	1
Medtr1g022415.1	auxilin-like protein	1483.59	1478.36	0.996471	-0.00510051	1
Medtr5g012870.1	auxin canalisation protein	173.95	149.628	0.860175	-0.217298	1
Medtr1g071450.1	auxin canalisation protein	239.998	255.398	1.06417	0.0897293	1
Medtr7g074190.1	auxin efflux carrier family protein	372.025	331.597	0.891329	-0.16597	1
Medtr8g072560.1	auxin efflux carrier family protein	78.7504	84.1775	1.06891	0.0961467	1
Medtr8g006775.1	auxin efflux carrier family protein	289.109	690.114	2.38704	1.25522	1
Medtr6g069510.1	auxin efflux carrier family transporter	314.971	211.406	0.671191	-0.575205	1
Medtr4g084870.1	auxin efflux carrier family transporter	252.542	227.684	0.901571	-0.149488	1
Medtr7g079720.1	auxin efflux carrier family transporter	224.656	371.52	1.65373	0.725724	1
Medtr7g067450.1	auxin influx transporter	1139.58	848.051	0.744176	-0.426285	1
Medtr4g073770.1	auxin influx transporter	127.997	98.8001	0.771896	-0.373521	1
Medtr3g072870.1	auxin influx transporter	53.1731	50.2737	0.945473	-0.080892	1
Medtr1g093350.1	auxin response factor	361.66	234.791	0.649205	-0.623255	1
Medtr1g069495.1	auxin response factor	384.983	447.915	1.16347	0.218431	1
Medtr2g018690.1	auxin response factor 2	526.121	445.376	0.846528	-0.240371	1
Medtr8g027440.1	auxin response factor 2	484.4	426.816	0.881122	-0.182586	1
Medtr8g101360.1	auxin response factor 2	886.542	813.269	0.91735	-0.124456	1
Medtr5g076270.1	auxin response factor 2	133.828	128.222	0.958111	-0.0617346	1
Medtr1g024025.1	auxin response factor 2	730.493	705.76	0.966141	-0.0496937	1
Medtr7g062540.1	auxin response factor 2	3286.73	3203.53	0.974688	-0.0369878	1
Medtr8g079492.1	auxin response factor 2	86.6714	86.8075	1.00157	0.00226279	1
Medtr2g005240.1	auxin response factor 2	1106.24	1172.79	1.06016	0.084277	1
Medtr3g064050.1	auxin response factor 2	19.1195	21.8833	1.14455	0.194786	1
Medtr4g058930.1	auxin response factor, putative	130.137	72.9518	0.560576	-0.835018	1
Medtr1g094960.1	auxin response factor, putative	340.982	244.286	0.716421	-0.481121	1
Medtr3g073420.1	auxin response factor, putative	352.219	275.4	0.781901	-0.354943	1
Medtr7g017100.1	auxin transporter BIG	3029.64	3308.23	1.09195	0.126913	1
Medtr8g020610.1	auxin-binding protein ABP19a	220.212	116.918	0.530935	-0.913394	1
Medtr2g041550.1	auxin-binding protein ABP19a	22.7689	44.9083	1.97235	0.979918	1
Medtr2g045100.1	auxin-binding protein ABP19a	12.0377	30.9431	2.57052	1.36206	1
Medtr7g017330.1	auxin-independent growth promoter-like protein	365.846	340.304	0.930184	-0.104412	1
Medtr5g064620.1	auxin-independent growth promoter-like protein	160.953	157.163	0.976447	-0.034386	1
Medtr1g023180.1	auxin-induced 5NG4-like protein	1295.79	986.198	0.761079	-0.393882	1
Medtr4g094362.1	auxin-induced 5NG4-like protein	77.4315	59.9711	0.774506	-0.368652	1
Medtr1g073990.1	auxin-induced 5NG4-like protein	522.129	440.529	0.843717	-0.24517	1
Medtr1g074120.1	auxin-induced 5NG4-like protein	653.006	638.206	0.977334	-0.0330757	1
Medtr5g034930.1	auxin-induced 5NG4-like protein	93.0769	94.7202	1.01766	0.0252489	1
Medtr2g102340.1	auxin-induced 5NG4-like protein	87.3772	154.911	1.7729	0.826115	1
Medtr2g007960.1	auxin-induced 5NG4-like protein	13.723	27.5303	2.00615	1.00443	1
Medtr2g007990.1	auxin-induced 5NG4-like protein	78.9055	173.24	2.19554	1.13457	1
Medtr1g074070.1	auxin-induced 5NG4-like protein	32.0113	76.1038	2.3774	1.24939	1
Medtr1g030600.1	auxin-induced 5NG4-like protein	973.615	3561.61	3.65813	1.87111	1
Medtr2g007970.1	auxin-induced 5NG4-like protein	38.0331	323.221	8.49842	3.08719	1
Medtr8g011650.1	auxin-induced in root cultures protein, putative	1653.77	1424.72	0.861498	-0.215081	1
Medtr2g084275.1	auxin-regulated protein	269.845	198.41	0.735275	-0.443645	1
Medtr1g070520.1	auxin-responsive AUX/IAA family protein	57.5791	32.8781	0.571008	-0.808418	1
Medtr2g101500.1	auxin-responsive AUX/IAA family protein	170.533	121.601	0.713068	-0.487888	1
Medtr7g096090.1	auxin-responsive AUX/IAA family protein	557.699	447.702	0.802766	-0.316949	1
Medtr8g067530.1	auxin-responsive AUX/IAA family protein	1830.06	1500.84	0.820101	-0.286127	1
Medtr1g070830.1	auxin-responsive AUX/IAA family protein	131.063	112.19	0.856002	-0.224314	1
Medtr2g100780.4	auxin-responsive AUX/IAA family protein	31.401	28.2989	0.901211	-0.150063	1
Medtr8g103030.1	auxin-responsive AUX/IAA family protein	376.963	361.747	0.959634	-0.0594441	1
Medtr5g097620.1	auxin-responsive family protein	46.5628	27.2047	0.584259	-0.775319	1
Medtr4g133620.1	auxin-responsive family protein	684.429	684.144	0.999584	-0.000599987	1
Medtr2g026080.1	auxin-responsive family protein	2489.98	2577.8	1.03527	0.0500076	1
Medtr7g051910.1	auxin-responsive family protein	44.1676	86.1694	1.95096	0.964187	1
Medtr3g065080.1	Avr9/Cf-9 rapidly elicited protein	808.106	500.349	0.619163	-0.69161	1
Medtr2g101130.1	Avr9/Cf-9 rapidly elicited protein	179.944	113.979	0.633414	-0.658779	1
Medtr4g021260.1	Avr9/Cf-9 rapidly elicited protein	545.085	358.447	0.657599	-0.604721	1
Medtr7g084690.1	Avr9/Cf-9 rapidly elicited protein	151.865	128.735	0.847696	-0.238381	1
Medtr8g102660.1	Avr9/Cf-9 rapidly elicited protein	47.8303	51.5145	1.07702	0.107051	1
Medtr5g077510.1	Avr9/Cf-9 rapidly elicited protein	571.125	655.485	1.14771	0.198755	1
Medtr6g071340.1	Avr9/Cf-9 rapidly elicited protein	52.3512	63.0753	1.20485	0.268853	1
Medtr5g048050.1	Avr9/Cf-9 rapidly elicited protein	25.2367	31.7689	1.25884	0.332096	1
Medtr8g089920.1	Avr9/Cf-9 rapidly elicited protein, putative	247.594	274.85	1.11008	0.150666	1
Medtr8g023990.1	B3 DNA-binding domain protein	647.17	509.067	0.786605	-0.346289	1
Medtr7g105370.1	B3 DNA-binding domain protein	819.23	720.917	0.879993	-0.184435	1
Medtr7g117455.1	B3 DNA-binding domain protein	497.776	491.88	0.988155	-0.0171914	1
Medtr1g021270.1	B3 DNA-binding domain protein	676.199	742.221	1.09764	0.134402	1
Medtr1g058350.1	B3 DNA-binding domain protein	618.266	743.071	1.20186	0.265271	1
Medtr1g034240.1	B3 domain transcription factor VRN1-like protein	1865.64	1894.09	1.01525	0.0218293	1
Medtr4g068320.1	B3 domain transcription factor VRN1-like protein	584.15	650.81	1.11411	0.155898	1
Medtr5g075410.1	B3 domain transcription repressor VAL2	216.038	211.139	0.977321	-0.0330955	1
Medtr1g016050.1	BAAT/acyl-CoA thioester hydrolase carboxy-terminal protein	134.851	156.958	1.16394	0.219018	1
Medtr3g087980.1	bacterial long-chain fatty acid CoA synthetase	800.072	726.288	0.907779	-0.139587	1
Medtr3g082660.1	bacterial long-chain fatty acid CoA synthetase	2404.13	2314.73	0.962814	-0.0546708	1
Medtr3g009150.3	bacterial trigger factor protein	86.3588	82.5554	0.955958	-0.0649816	1
Medtr8g028265.1	BAG domain protein	485.493	688.367	1.41787	0.503726	1
Medtr7g069610.1	BAG family molecular chaperone regulator	482.837	453.445	0.939127	-0.0906078	1
Medtr2g025690.1	BAG family molecular chaperone regulator 5	217.682	243.746	1.11974	0.163158	1
Medtr4g102740.1	BAG family molecular chaperone regulator-like protein	171.354	122.486	0.714813	-0.484363	1
Medtr1g101440.1	BAG family molecular chaperone regulator-like protein	1446.02	1077.47	0.74513	-0.424436	1
Medtr0086s0010.1	BAG family molecular chaperone regulator-like protein	1387.84	1334.05	0.96124	-0.0570319	1
Medtr2g062470.1	BAH domain protein	40.2353	82.0482	2.03921	1.02801	1
Medtr6g488090.1	bark storage-like protein	541.226	474.281	0.876309	-0.190489	1
Medtr3g110175.1	bark storage-like protein	24.0607	21.9603	0.912705	-0.13178	1
Medtr6g488050.1	bark storage-like protein	101.185	99.9978	0.988266	-0.0170291	1
Medtr0037s0250.2	base excision DNA repair protein, HhH-GPD family protein	34.9479	35.3555	1.01166	0.0167262	1
Medtr8g088830.1	basic blue-like protein	71.5265	21.1521	0.295724	-1.75767	1
Medtr8g089110.1	basic blue-like protein	38.4908	29.9209	0.77735	-0.363363	1
Medtr3g089035.1	basic blue-like protein	1226.53	1469.68	1.19824	0.260913	1
Medtr3g089005.1	basic blue-like protein	2808.8	10282.5	3.66079	1.87216	1
Medtr4g097950.1	basic helix loop helix (bHLH) DNA-binding family protein	48.7907	32.0568	0.657027	-0.605976	1
Medtr5g014640.1	basic helix loop helix (bHLH) DNA-binding family protein	58.8305	40.1672	0.682762	-0.550546	1
Medtr4g097940.1	basic helix loop helix (bHLH) DNA-binding family protein	76.727	55.4273	0.722396	-0.469138	1
Medtr1g093750.1	basic helix loop helix (BHLH) DNA-binding family protein	85.9345	63.7562	0.741915	-0.430674	1
Medtr2g100490.1	basic helix loop helix (BHLH) DNA-binding family protein	105.697	82.9977	0.785245	-0.348786	1
Medtr4g066460.1	basic helix loop helix (bHLH) DNA-binding family protein	160.862	139.326	0.866121	-0.20736	1
Medtr0246s0020.1	basic helix loop helix (bHLH) DNA-binding family protein	64.0171	56.1552	0.87719	-0.189038	1
Medtr5g014600.1	basic helix loop helix (bHLH) DNA-binding family protein	111.889	98.9896	0.884712	-0.17672	1
Medtr3g099620.1	basic helix loop helix (BHLH) DNA-binding family protein	2371.28	2290.83	0.966071	-0.0497982	1
Medtr5g064950.1	basic helix loop helix (BHLH) DNA-binding family protein	47.4437	47.7707	1.00689	0.00991042	1
Medtr4g066380.1	basic helix loop helix (bHLH) DNA-binding family protein	186.516	195.162	1.04635	0.0653695	1
Medtr4g098035.1	basic helix loop helix (bHLH) DNA-binding family protein	58.2676	66.588	1.1428	0.192569	1
Medtr5g014520.1	basic helix loop helix (bHLH) DNA-binding family protein	27.7745	47.9154	1.72516	0.786731	1
Medtr8g067280.1	basic helix loop helix (bHLH) family transcription factor	718.825	625.657	0.870388	-0.20027	1
Medtr5g030430.1	basic helix loop helix (bHLH) family transcription factor	1172.68	1083.5	0.923953	-0.114109	1
Medtr8g024790.1	basic helix loop helix (bHLH) family transcription factor	51.8837	92.5334	1.78348	0.834694	1
Medtr1g070870.1	basic helix loop helix protein BHLH4	33.5928	32.2742	0.960748	-0.0577695	1
Medtr8g099880.1	basic helix loop helix protein BHLH8	32.3198	24.7063	0.764434	-0.387537	1
Medtr8g471150.1	basic helix loop helix protein, putative	179.727	126.927	0.706221	-0.501809	1
Medtr1g040435.1	basic helix loop helix protein, putative	25.0939	44.2706	1.7642	0.819017	1
Medtr2g011450.1	B-box type zinc finger protein	28.0185	29.1319	1.03974	0.0562196	1
Medtr2g073370.1	B-box type zinc finger protein	68.5056	72.8712	1.06373	0.0891268	1
Medtr2g089310.1	B-box type zinc finger protein	103.358	134.488	1.30118	0.37982	1
Medtr4g008050.1	B-box type zinc finger protein, putative	27.6009	26.7671	0.969793	-0.0442514	1
Medtr7g056133.1	B-cell receptor-associated-like protein	97.199	81.4303	0.837769	-0.255376	1
Medtr2g023880.1	B-cell receptor-associated-like protein	400.616	376.839	0.940649	-0.0882718	1
Medtr8g104980.1	B-cell receptor-associated-like protein	1745.64	1696.92	0.972094	-0.0408327	1
Medtr4g049540.1	B-cell receptor-associated-like protein	1457.42	1541.86	1.05794	0.0812598	1
Medtr6g022020.1	BCL-2 binding anthanogene-1 protein	190.899	192.26	1.00712	0.0102426	1
Medtr6g022040.1	BCL-2 binding anthanogene-1 protein	29.9016	31.7889	1.06312	0.0882988	1
Medtr4g017810.1	BCL-2-associated athanogene protein	719.083	785.473	1.09233	0.127403	1
Medtr3g100060.1	BEACH domain LvsC-like protein, putative	1465.47	1414.5	0.965215	-0.051077	1
Medtr7g018660.1	BED finger NBS-LRR resistance protein, putative	54.9969	51.4156	0.934881	-0.0971447	1
Medtr1g071260.1	beige/BEACH and WD40 domain protein	3014.28	2949.87	0.978631	-0.031163	1
Medtr3g112290.1	BEL1-like homeodomain protein	304.605	219.59	0.720901	-0.472127	1
Medtr1g016490.1	BEL1-like homeodomain protein	41.4397	34.0073	0.820647	-0.285167	1
Medtr1g023050.1	BEL1-related homeotic protein	1209.04	1184.11	0.979382	-0.0300559	1
Medtr5g018860.1	BEL1-related homeotic protein	981.49	1085.46	1.10594	0.145267	1
Medtr8g098815.1	BEL1-related homeotic protein	2671.38	3035.72	1.13639	0.184453	1
Medtr8g078480.1	BEL1-related homeotic protein	121.611	154.817	1.27305	0.348285	1
Medtr1g040215.1	benzyl alcohol O-benzoyltransferase	136.357	94.9399	0.696259	-0.522305	1
Medtr1g081660.1	benzyl alcohol O-benzoyltransferase	1770.64	1263.54	0.713607	-0.486798	1
Medtr0042s0230.1	benzyl alcohol O-benzoyltransferase	250.203	197.544	0.789537	-0.340922	1
Medtr1g040195.1	benzyl alcohol O-benzoyltransferase	1055.37	865.482	0.820073	-0.286175	1
Medtr5g017580.1	BEST plant protein match is: (TAIR:plant.1) protein, putative	171.223	117.36	0.685425	-0.544928	1
Medtr4g086340.1	BEST plant protein match is: (TAIR:plant.1) protein, putative	92.8667	81.2044	0.874419	-0.193604	1
Medtr2g012750.1	BEST plant protein match is: (TAIR:plant.1) protein, putative	180.61	160.794	0.890282	-0.167666	1
Medtr3g099600.1	BEST plant protein match is: (TAIR:plant.1) protein, putative	114.158	105.22	0.921709	-0.117617	1
Medtr8g031000.1	bestrophin-like protein	115.054	114.582	0.995899	-0.00592912	1
Medtr1g044145.1	Bet1-like SNARE protein 1-1	206.891	192.142	0.928712	-0.106697	1
Medtr3g055690.1	beta-(1,2)-xylosyltransferase	610.91	630.481	1.03204	0.0454921	1
Medtr1g046210.1	beta-1,2-N-acetylglucosaminyltransferase II	672.02	658.488	0.979864	-0.0293473	1
Medtr2g088270.1	beta-1,3-galactosyltransferase-like protein	295.823	208.122	0.703533	-0.507309	1
Medtr4g123090.1	beta-1,3-galactosyltransferase-like protein	307.112	265.1	0.863202	-0.212229	1
Medtr8g061960.1	beta-1,3-galactosyltransferase-like protein	298.41	281.58	0.943601	-0.083751	1
Medtr1g012800.1	beta-1,3-galactosyltransferase-like protein	515.144	501.705	0.973911	-0.038138	1
Medtr2g078030.1	beta-1,3-galactosyltransferase-like protein	82.874	82.3776	0.99401	-0.00866797	1
Medtr8g463930.1	beta-1,3-galactosyltransferase-like protein	547.914	575.572	1.05048	0.0710484	1
Medtr4g107360.1	beta-1,3-galactosyltransferase-like protein	301.745	327.272	1.08459	0.117156	1
Medtr5g037300.1	beta-1,3-galactosyltransferase-like protein	134.459	150.239	1.11736	0.160099	1
Medtr1g049240.1	beta-1,3-N-acetylglucosaminyltransferase family protein	164.892	126.264	0.765739	-0.385076	1
Medtr8g089840.1	beta-1,4-N-acetylglucosaminyltransferase-like protein	617.275	536.045	0.868407	-0.203558	1
Medtr8g096140.1	beta-1,4-xylosyltransferase IRX10L-like protein, putative	416.714	370.763	0.889729	-0.168562	1
Medtr8g096160.1	beta-1,4-xylosyltransferase IRX10L-like protein, putative	122.122	129.162	1.05765	0.0808615	1
Medtr5g016600.1	beta-1,4-xylosyltransferase, putative	306.828	274.337	0.894107	-0.161481	1
Medtr3g111060.1	beta-1,4-xylosyltransferase, putative	830.292	803.376	0.967583	-0.0475433	1
Medtr4g094912.1	beta-1,4-xylosyltransferase, putative	426.583	421.417	0.987891	-0.0175765	1
Medtr3g109922.1	beta-adaptin A-like protein	2020.41	2022.96	1.00126	0.00182367	1
Medtr4g076210.1	beta-adaptin-like protein	4179.54	4077.61	0.975611	-0.0356221	1
Medtr4g045667.1	beta-amylase	5996.88	4797.4	0.799983	-0.321959	1
Medtr6g477780.1	beta-amylase	372.422	481.091	1.29179	0.369373	1
Medtr4g099110.1	beta-amylase	739.588	1093.15	1.47806	0.563703	1
Medtr6g477770.1	beta-amylase	120.477	191.738	1.59149	0.670379	1
Medtr5g026210.1	beta-amylase-like protein	150.811	155.723	1.03257	0.0462395	1
Medtr7g077410.1	beta-amylase-like protein	299.556	337.84	1.1278	0.173513	1
Medtr6g093180.2	beta-amyrin synthase	684.131	435.583	0.636695	-0.651325	1
Medtr4g005270.1	beta-amyrin synthase	14.5999	20.1657	1.38122	0.465938	1
Medtr7g034535.1	beta-amyrin synthase	18.6035	26.0551	1.40055	0.485994	1
Medtr1g471050.1	beta-carotene isomerase D27	286.887	181.607	0.633026	-0.659663	1
Medtr3g064180.1	beta-catenin-like protein	517.315	514.184	0.993946	-0.00876054	1
Medtr6g028100.2	beta-D-glucoside glucohydrolase	33.0297	29.608	0.896405	-0.157777	1
Medtr1g106860.1	beta-D-xylosidase-like protein	24.4728	15.5665	0.636073	-0.652736	1
Medtr8g016230.1	beta-galactosidase	179.974	143.302	0.796234	-0.328736	1
Medtr5g021190.1	beta-galactosidase	2267.29	2433.36	1.07325	0.101981	1
Medtr8g085210.1	beta-galactosidase	702.368	804.516	1.14543	0.195894	1
Medtr3g096900.3	beta-galactosidase	15.2385	24.8875	1.6332	0.707699	1
Medtr4g059680.1	beta-galactosidase	22.366	46.6237	2.08458	1.05976	1
Medtr3g112370.1	beta-galactosidase-like protein	110.787	82.6892	0.746378	-0.422022	1
Medtr4g122980.1	beta-glucosidase	60.9808	66.0482	1.0831	0.115165	1
Medtr4g094265.1	beta-hydroxyacyl-ACP dehydratase	1341.97	1235.24	0.920464	-0.119567	1
Medtr3g088520.1	beta-like galactosidase	270.324	193.644	0.716339	-0.481285	1
Medtr2g100000.1	beta-like galactosidase	71.0248	57.5485	0.81026	-0.303543	1
Medtr1g023120.1	beta-like galactosidase	157.159	130.902	0.832926	-0.263739	1
Medtr4g093570.1	beta-ureidopropionase-like protein	1547.43	1564.5	1.01103	0.0158263	1
Medtr4g093580.1	beta-ureidopropionase-like protein	190.193	275.177	1.44683	0.532898	1
Medtr2g008240.1	beta-xylosidase/alpha-L-arabinofuranosidase-like protein	2646.95	2459.6	0.929223	-0.105904	1
Medtr4g094285.1	beta-xylosidase/alpha-L-arabinofuranosidase-like protein	3380.66	3328.32	0.984516	-0.0225132	1
Medtr6g011080.1	BGGP beta-1-3-galactosyl-O-glycosyl-glycoprotein	1123.19	1167.78	1.03969	0.0561572	1
Medtr4g081370.1	BHLH domain class transcription factor	96.9135	87.87	0.906685	-0.141327	1
Medtr2g082640.1	BHLH domain class transcription factor	1646.47	1665.89	1.01179	0.0169145	1
Medtr1g043430.1	BHLH domain class transcription factor	495.933	512.922	1.03426	0.0485937	1
Medtr2g089000.1	BHLH domain class transcription factor	447.043	547.505	1.22473	0.292461	1
Medtr8g098275.2	bHLH transcription factor	21.4298	14.6995	0.685937	-0.543852	1
Medtr4g131160.2	BHLH transcription factor	85.8578	72.3959	0.843207	-0.246042	1
Medtr8g098275.3	bHLH transcription factor	22.564	26.8499	1.18995	0.250895	1
Medtr4g108360.2	BHLH transcription factor	48.9916	64.9077	1.32487	0.405854	1
Medtr3g112170.1	BHLH transcription factor-like protein	28.1558	21.0242	0.746709	-0.421382	1
Medtr2g087295.1	bHLH transcription factor-like protein	799.911	649.926	0.812498	-0.299564	1
Medtr1g070180.1	bHLH transcription factor-like protein	338.825	285.018	0.841196	-0.249487	1
Medtr1g077640.1	bHLH transcription factor-like protein	169.446	171.675	1.01316	0.0188559	1
Medtr2g101520.1	BHLH transcription factor-like protein	240.367	261.514	1.08798	0.121648	1
Medtr2g011070.1	BHLH transcription factor-like protein	48.7411	60.1095	1.23324	0.302453	1
Medtr3g111290.1	BHLH transcriptional factor	808.253	836.905	1.03545	0.050258	1
Medtr3g090950.1	bidirectional sugar transporter	30.83	26.7999	0.869281	-0.202106	1
Medtr8g042490.1	bidirectional sugar transporter	45.2775	41.207	0.910099	-0.135905	1
Medtr7g405730.1	bidirectional sugar transporter	1128.52	1128.53	1.00002	2.18465e-05	1
Medtr3g090940.1	bidirectional sugar transporter	39.2802	40.7374	1.0371	0.0525508	1
Medtr1g028460.1	bidirectional sugar transporter	659.397	725.293	1.09993	0.137417	1
Medtr3g089125.1	bidirectional sugar transporter	139.634	379.718	2.71938	1.44328	1
Medtr1g029380.1	bidirectional sugar transporter	6.76113	32.694	4.83559	2.27369	1
Medtr2g073080.1	bile acid:Na+ symporter family protein	114.309	97.2885	0.851105	-0.232592	1
Medtr4g113090.1	bile acid:sodium symporter	727.902	718.109	0.986546	-0.0195417	1
Medtr1g102470.3	binding; zinc ion-binding protein	46.9237	45.7034	0.973994	-0.0380156	1
Medtr3g034300.1	biogenesis of lysosome-related organelles complex-1 protein	39.6319	43.4548	1.09646	0.132856	1
Medtr1g103540.1	biopterin transport-related protein BT1	201.616	288.117	1.42904	0.515046	1
Medtr7g013100.1	biotin carboxyl carrier acetyl-CoA carboxylase	841.207	603.589	0.717527	-0.478895	1
Medtr6g015020.1	biotin carboxyl carrier acetyl-CoA carboxylase	693.516	520.832	0.751002	-0.413112	1
Medtr7g080290.1	biotin carboxyl carrier acetyl-CoA carboxylase	440.903	373.126	0.846275	-0.240801	1
Medtr4g076870.1	biotin synthase	2371.45	2780.24	1.17238	0.229442	1
Medtr3g111580.1	biotin/lipoate A/B protein ligase family protein	38.3077	32.1232	0.838557	-0.254019	1
Medtr1g111380.1	biotin/lipoate A/B protein ligase family protein	137.809	138.029	1.0016	0.00230055	1
Medtr5g083520.1	biotin/lipoyl attachment domain protein	459.227	427.939	0.931868	-0.101802	1
Medtr3g071960.1	biotin/lipoyl attachment domain protein	1771.58	1758.87	0.992825	-0.0103893	1
Medtr3g062940.1	bis(5'-adenosyl)-triphosphatase	244.641	248.17	1.01443	0.0206644	1
Medtr3g063030.1	bis(5-adenosyl)-triphosphatase-like protein	274.316	416.705	1.51907	0.603185	1
Medtr3g062950.1	bis(5-adenosyl)-triphosphatase-like protein	42.5214	67.0428	1.57668	0.656893	1
Medtr6g013420.1	blue copper-like protein	2386.08	1777.88	0.745104	-0.424486	1
Medtr2g025580.1	blue copper-like protein	20.6363	31.3096	1.51721	0.601419	1
Medtr1g040145.1	BolA family transcriptional regulator	422.25	463.716	1.0982	0.135143	1
Medtr7g076000.1	BON1-associated-like protein	33.9714	23.4608	0.690604	-0.53407	1
Medtr8g432460.1	BON1-associated-like protein	24.0971	22.9178	0.951061	-0.0723908	1
Medtr3g064780.1	BON1-associated-like protein	26.7131	32.2123	1.20586	0.270067	1
Medtr8g432490.1	BON1-associated-like protein	22.0521	27.3407	1.23982	0.310132	1
Medtr8g432370.1	BON1-associated-like protein	13.6381	21.9584	1.61008	0.68713	1
Medtr7g111090.1	bonsai protein	764.924	891.562	1.16556	0.221018	1
Medtr3g077670.1	boron transporter-like protein	388.514	350.524	0.902217	-0.148454	1
Medtr0366s0020.1	boron transporter-like protein	44.4856	42.4634	0.954544	-0.0671167	1
Medtr7g110000.1	boron transporter-like protein	2069.16	2045.53	0.988579	-0.0165722	1
Medtr7g077220.1	Bowman birk trypsin inhibitor	72.4894	42.7057	0.58913	-0.763342	1
Medtr7g077340.1	Bowman birk trypsin inhibitor	2903.64	3454.25	1.18963	0.250511	1
Medtr7g077160.1	Bowman birk trypsin inhibitor	2069.41	2941.63	1.42148	0.507396	1
Medtr7g077180.1	Bowman birk trypsin inhibitor	43.3793	63.1917	1.45672	0.542726	1
Medtr7g077323.1	Bowman birk trypsin inhibitor	274.895	512.866	1.86568	0.899699	1
Medtr7g077313.1	Bowman birk trypsin inhibitor	21.8217	46.8397	2.14647	1.10197	1
Medtr3g034370.1	BPS1	28.3392	24.455	0.862938	-0.212671	1
Medtr0003s0580.1	BPS1, putative	337.488	491.655	1.45681	0.542811	1
Medtr4g021470.1	branched chain alpha-keto acid dehydrogenase E1 beta subunit	346.018	296.863	0.857942	-0.221049	1
Medtr5g014960.1	branched-chain amino acid aminotransferase	1780.13	1603.38	0.900707	-0.15087	1
Medtr3g103580.1	branched-chain amino acid aminotransferase	28.0927	27.6327	0.983627	-0.0238161	1
Medtr4g092590.1	branched-chain amino acid aminotransferase	72.0795	86.5003	1.20007	0.263116	1
Medtr1g082470.1	branched-chain-amino-acid aminotransferase-like protein	381.052	369.221	0.968952	-0.0455024	1
Medtr2g078730.1	branched-chain-amino-acid aminotransferase-like protein	727.175	869.133	1.19522	0.257274	1
Medtr1g026860.1	branched-chain-amino-acid aminotransferase-like protein	280.525	351.121	1.25166	0.323837	1
Medtr2g075410.1	brassinazole-resistant 1 protein	169.42	135.712	0.801039	-0.320055	1
Medtr2g075400.1	brassinazole-resistant 1 protein	23.4504	20.3133	0.866227	-0.207183	1
Medtr3g111680.1	brassinazole-resistant 1 protein	337.893	367.335	1.08713	0.12053	1
Medtr7g078730.1	brassinosteroid insensitive 1-associated receptor kinase	552.564	547.757	0.991301	-0.0126047	1
Medtr4g014250.1	BRCA1-A complex subunit abraxas-like protein, putative	148.575	126.63	0.852296	-0.230573	1
Medtr2g102430.1	BRCT domain DNA repair protein	236.356	229.229	0.969847	-0.0441713	1
Medtr3g105400.2	BRCT domain DNA repair protein	86.9114	95.7	1.10112	0.138973	1
Medtr7g098170.1	breast cancer susceptibility protein, putative	433.59	386.534	0.891474	-0.165735	1
Medtr2g018880.1	breast cancer susceptibility-like protein, putative	170.367	175.739	1.03153	0.0447892	1
Medtr3g083250.1	breast cancer type 2 susceptibility protein	138.361	124.059	0.896631	-0.157414	1
Medtr1g089110.1	breast carcinoma amplified sequence 3 protein	121.392	156.456	1.28885	0.366082	1
Medtr8g106740.1	breast carcinoma amplified sequence protein, putative	615.647	578.893	0.9403	-0.0888074	1
Medtr7g075030.1	brefeldin A-inhibited guanine nucleotide-exchange protein	2300.39	2214.03	0.962461	-0.0551996	1
Medtr8g036080.1	brefeldin A-inhibited guanine nucleotide-exchange protein	839.773	832.343	0.991152	-0.0128214	1
Medtr2g041170.1	brevis radix-like protein	54.1011	46.105	0.852201	-0.230734	1
Medtr7g086580.1	Brf1-like TBP-binding domain protein	301.718	289.478	0.959434	-0.059745	1
Medtr5g030935.1	BRICK1, putative	194.981	183.995	0.943655	-0.0836685	1
Medtr3g088660.1	broad-complex, tramtrack and bric A brac protein	575.43	707.461	1.22945	0.29801	1
Medtr3g058500.1	bromo adjacent-like domain protein	803.373	758.289	0.943882	-0.0833223	1
Medtr2g026390.1	bromo adjacent-like domain protein	478.169	523.034	1.09383	0.129386	1
Medtr8g098290.1	bromo-adjacent-like (BAH) domain protein	136.293	117.401	0.861388	-0.215265	1
Medtr1g008610.1	bromo-adjacent-like (BAH) domain protein	283.806	313.977	1.10631	0.145755	1
Medtr1g008670.3	bromo-adjacent-like (BAH) domain protein	18.6669	25.1259	1.34602	0.428696	1
Medtr3g080510.1	bromodomain associated protein	70.0064	59.8901	0.855495	-0.225169	1
Medtr2g005820.1	bromodomain protein	670.574	584.367	0.871443	-0.198522	1
Medtr2g012600.1	bromodomain protein	193.184	204.096	1.05648	0.0792705	1
Medtr3g103310.1	BSD domain protein	366.429	372.449	1.01643	0.0235076	1
Medtr5g015180.1	BSD domain protein	1770.07	1832.55	1.0353	0.0500427	1
Medtr4g115400.1	BSD domain protein	288.743	328.871	1.13897	0.187736	1
Medtr8g006190.2	BTB/POZ and MATH domain protein	68.3886	107.453	1.57121	0.651874	1
Medtr1g051025.1	BTB/POZ ankyrin repeat protein	541.315	478.489	0.883938	-0.177983	1
Medtr3g096160.1	BTB/POZ domain plant protein	1033.04	912.466	0.88328	-0.179057	1
Medtr1g029850.1	BTB/POZ domain plant protein	698.372	705.695	1.01049	0.0150485	1
Medtr7g088170.1	BTB/POZ domain plant protein	509.837	532.874	1.04519	0.0637595	1
Medtr8g098485.1	BTB/POZ domain plant protein	973.315	1026.39	1.05453	0.0766064	1
Medtr4g061670.1	BTB/POZ domain plant protein	317.247	370.517	1.16791	0.223932	1
Medtr4g080720.1	BTB/POZ domain plant protein	88.3768	107.19	1.21288	0.278436	1
Medtr3g061090.1	BTB/POZ domain plant protein	83.611	102.409	1.22483	0.292577	1
Medtr5g066730.1	BTB/POZ domain plant protein	575.539	1117.75	1.9421	0.957617	1
Medtr4g070010.1	BTB/POZ domain plant-like protein, putative	144.343	179.773	1.24546	0.316681	1
Medtr7g094490.1	BTB/POZ/MATH-domain protein	1547.61	1576.07	1.01839	0.0262934	1
Medtr7g086500.1	BTB/POZ/MATH-domain protein	387.954	431.698	1.11276	0.154137	1
Medtr1g072650.1	BTB/POZ/MATH-domain protein	1746.69	2017.01	1.15476	0.207593	1
Medtr3g020660.1	BTF3b-like transcription factor	765.135	688.63	0.900012	-0.151984	1
Medtr4g071000.1	BTF3b-like transcription factor	4560.78	4639.71	1.01731	0.0247558	1
Medtr2g034960.1	B-type response regulator	232.15	244.894	1.0549	0.0771023	1
Medtr4g069550.1	BURP domain protein	689.701	305.487	0.442926	-1.17486	1
Medtr4g068420.1	BURP domain protein	51.9861	70.2712	1.35173	0.434808	1
Medtr3g116270.1	BURP domain protein	640.47	958.13	1.49598	0.581091	1
Medtr5g025980.1	bystin, putative	1124.97	975.602	0.867227	-0.205519	1
Medtr2g090900.1	bZIP family transcription factor	21.4244	9.88775	0.461518	-1.11554	1
Medtr4g079500.1	bZIP family transcription factor	159.533	105.045	0.658453	-0.602847	1
Medtr0126s0080.1	BZIP family transcription factor	353.612	362.345	1.0247	0.035198	1
Medtr3g087940.1	BZIP family transcription factor	524.634	686.841	1.30918	0.388666	1
Medtr1g111310.1	BZIP family transcription factor	76.4751	110.735	1.44799	0.534049	1
Medtr5g054900.2	BZIP family transcription factor	25.0265	37.6432	1.50413	0.588932	1
Medtr5g060950.1	BZIP family transcription factor	46.1304	83.1502	1.8025	0.850003	1
Medtr3g109450.1	BZIP protein,; 48652-45869, putative	323.915	279.367	0.862468	-0.213457	1
Medtr2g102050.1	BZIP protein,; 48652-45869, putative	862.124	908.004	1.05322	0.0748036	1
Medtr5g075390.1	bZIP transcription factor	1189.78	887.463	0.745904	-0.422939	1
Medtr3g467120.1	bZIP transcription factor	258.684	207.738	0.803057	-0.316426	1
Medtr3g094020.1	bZIP transcription factor	308.956	249.908	0.808878	-0.306006	1
Medtr6g026800.1	bZIP transcription factor	225.606	188.081	0.833668	-0.262455	1
Medtr8g091250.1	BZIP transcription factor	164.699	149.216	0.905996	-0.142423	1
Medtr1g087040.1	BZIP transcription factor	2716.33	2496.87	0.919206	-0.121539	1
Medtr3g078830.1	BZIP transcription factor	314.887	295.876	0.939625	-0.0898429	1
Medtr2g099050.1	bZIP transcription factor	1051.15	1006.49	0.957507	-0.0626446	1
Medtr5g098980.1	BZIP transcription factor	557.361	534.742	0.959417	-0.0597707	1
Medtr6g034945.1	bZIP transcription factor	619.26	614.784	0.992772	-0.0104655	1
Medtr7g088090.1	bZIP transcription factor	384.372	387.036	1.00693	0.00996244	1
Medtr5g088230.2	bZIP transcription factor	59.5581	60.1555	1.01003	0.0143986	1
Medtr7g022230.1	BZIP transcription factor	592.022	620.788	1.04859	0.0684491	1
Medtr4g073100.1	BZIP transcription factor	96.0972	105.202	1.09474	0.130591	1
Medtr8g043960.1	bZIP transcription factor	422.698	475.691	1.12537	0.170397	1
Medtr7g088890.1	BZIP transcription factor	1426.27	1651.89	1.15819	0.211869	1
Medtr3g112220.1	BZIP transcription factor	46.0574	57.2164	1.24228	0.312994	1
Medtr6g016375.1	BZIP transcription factor	530.339	738.22	1.39198	0.477138	1
Medtr1g008990.1	BZIP transcription factor	641.175	923.54	1.44039	0.526458	1
Medtr3g109310.1	BZIP transcription factor	309.171	526.042	1.70146	0.766774	1
Medtr7g017880.1	BZIP transcription factor	234.42	456.794	1.94862	0.96245	1
Medtr4g097440.1	bZIP transcription factor	257.199	515.462	2.00414	1.00298	1
Medtr5g015090.1	BZIP transcription factor	362.619	756.922	2.08738	1.06169	1
Medtr7g029400.1	BZIP transcription factor	4.20701	20.194	4.80008	2.26306	1
Medtr4g070860.1	BZIP transcription factor bZIP124	2111.07	1984.83	0.9402	-0.08896	1
Medtr3g117120.1	BZIP transcription factor bZIP124	3741.12	4214.16	1.12644	0.171773	1
Medtr8g086020.1	BZIP transcription factor bZIP124	3674.69	4206.9	1.14483	0.195135	1
Medtr1g022495.1	BZIP transcription factor bZIP124	368.061	453.633	1.23249	0.30158	1
Medtr7g081705.1	BZIP transcription factor bZIP80	1288.55	1638.27	1.27141	0.346429	1
Medtr8g006850.1	BZIP transcription factor bZIP80, putative	371.103	377.158	1.01632	0.0233519	1
Medtr8g028150.1	bZIP transcription factor family protein	185.526	194.616	1.049	0.0690151	1
Medtr2g078360.1	BZIP transcription factor, putative	95.1893	43.924	0.461439	-1.11579	1
Medtr2g078370.1	BZIP transcription factor, putative	111.926	62.2594	0.556256	-0.84618	1
Medtr2g027360.1	C2 and GRAM domain plant-like protein	584.59	535.759	0.916469	-0.125842	1
Medtr3g077000.1	C2 and GRAM domain plant-like protein	190.75	272.093	1.42644	0.512421	1
Medtr4g066150.1	C2 calcium/lipid-binding and GRAM domain protein	46.9237	35.4539	0.755564	-0.404373	1
Medtr7g092770.1	C2 calcium/lipid-binding and GRAM domain protein	1177.68	1047.23	0.889232	-0.169367	1
Medtr8g432400.1	C2 domain protein	45.3542	32.0074	0.70572	-0.502831	1
Medtr7g084680.1	C2 domain protein	221.219	175.447	0.793092	-0.33444	1
Medtr5g004870.1	C2 domain protein	823.358	771.812	0.937394	-0.0932719	1
Medtr2g436900.1	C2 domain protein	1571.53	1552.94	0.988173	-0.0171643	1
Medtr3g087275.1	C2 domain protein	139.186	147.316	1.05841	0.0819017	1
Medtr3g070165.1	C2 domain protein	1226.47	1305.35	1.06432	0.0899304	1
Medtr3g087278.1	C2 domain protein	31.102	35.7488	1.1494	0.200886	1
Medtr6g045643.1	C2 domain protein	7817.28	10026.6	1.28262	0.359099	1
Medtr5g004800.1	C2 domain protein	106.331	142.35	1.33874	0.420876	1
Medtr4g119780.1	C2 domain protein	77.922	143.267	1.83859	0.878601	1
Medtr7g063220.1	C2H2 and C2HC zinc finger protein	539.81	786.519	1.45703	0.54303	1
Medtr4g059870.1	C2H2 and C2HC zinc finger protein, putative	1906.19	1808.39	0.948693	-0.0759863	1
Medtr7g082850.1	C2H2 type zf-met: zinc-finger protein	332.288	322.588	0.97081	-0.042739	1
Medtr3g023750.1	C2H2 type zf-met: zinc-finger protein	331.188	399.345	1.20579	0.269982	1
Medtr1g015930.1	C2H2 type zinc finger protein	295.908	246.04	0.831473	-0.266259	1
Medtr7g079990.1	C2H2 type zinc finger protein	5229.46	5476.27	1.0472	0.0665309	1
Medtr3g084750.3	C2H2 type zinc finger protein	15.3759	24.2404	1.57652	0.656744	1
Medtr2g096540.1	C2H2 type zinc finger transcription factor family protein, putative	109.925	108.367	0.985826	-0.0205958	1
Medtr5g097950.1	C2H2 type zinc-finger protein	22.3714	29.0715	1.29949	0.377949	1
Medtr1g112270.2	C2H2 zinc finger protein, putative	30.7463	27.7446	0.902371	-0.148207	1
Medtr2g010860.1	C2H2-like zinc finger protein	803.699	479.059	0.596067	-0.746453	1
Medtr3g463270.1	C2H2-like zinc finger protein	212.316	168.388	0.793098	-0.334428	1
Medtr1g024980.1	C2H2-like zinc finger protein	439.195	356.15	0.810915	-0.302378	1
Medtr4g081420.1	C2H2-like zinc finger protein	292.716	274.203	0.936756	-0.0942553	1
Medtr1g100810.1	C2H2-like zinc finger protein, putative	770.224	613.271	0.796224	-0.328753	1
Medtr6g053660.1	C2H2-like zinc finger protein, putative	308.358	269.968	0.875503	-0.191816	1
Medtr8g017210.1	C2H2-like zinc finger protein, putative	395.695	450.559	1.13865	0.187327	1
Medtr2g090745.1	C2H2-like zinc finger protein, putative	43.2961	56.9698	1.31582	0.395961	1
Medtr1g090703.1	C2H2-type zinc finger protein	199.442	115.977	0.581506	-0.782133	1
Medtr1g062780.1	C2H2-type zinc finger protein	273.621	162.729	0.594726	-0.749704	1
Medtr2g084315.1	C2H2-type zinc finger protein	213.007	127.648	0.599267	-0.738728	1
Medtr1g018420.1	C2H2-type zinc finger protein	591.956	476.304	0.804628	-0.313606	1
Medtr4g109340.1	C2H2-type zinc finger protein	140.94	114.033	0.809092	-0.305623	1
Medtr1g106730.1	C2H2-type zinc finger protein	1129.66	918.952	0.81348	-0.297821	1
Medtr2g093960.1	C2H2-type zinc finger protein	479.757	425.573	0.887059	-0.172898	1
Medtr3g102980.1	C2H2-type zinc finger protein	1059.93	943.817	0.890451	-0.167392	1
Medtr4g082980.1	C2H2-type zinc finger protein	88.3092	79.6239	0.901649	-0.149362	1
Medtr3g023760.1	C2H2-type zinc finger protein	107.037	105.092	0.981832	-0.026452	1
Medtr1g115345.1	C2H2-type zinc finger protein	1110.5	1099.63	0.99021	-0.0141942	1
Medtr1g063190.1	C2H2-type zinc finger protein	1794.43	1782.36	0.993275	-0.00973541	1
Medtr7g023560.1	C2H2-type zinc finger protein	307.691	316.598	1.02895	0.0411718	1
Medtr1g016010.1	C2H2-type zinc finger protein	598.212	626.658	1.04755	0.0670207	1
Medtr5g043930.1	C2H2-type zinc finger protein	131.654	143.16	1.0874	0.120879	1
Medtr1g009770.1	C2H2-type zinc finger protein	349.303	392.032	1.12233	0.166494	1
Medtr4g057230.1	C2H2-type zinc finger protein, putative	124.237	91.4925	0.736436	-0.441368	1
Medtr0160s0030.1	C2H2-type zinc finger protein, putative	605.95	657.871	1.08569	0.118606	1
Medtr4g100860.1	C2H2-type zinc-finger protein, putative	752.734	667.194	0.886362	-0.174032	1
Medtr4g111710.1	C3HC zinc finger-like protein	328.958	317.78	0.96602	-0.0498752	1
Medtr3g005800.1	C3HC4-type RING finger protein	241.925	267.226	1.10458	0.1435	1
Medtr7g035445.1	C3HC4-type RING zinc finger protein	186.03	143.548	0.771637	-0.374006	1
Medtr7g088570.1	C3HC4-type RING zinc finger protein	155.157	141.935	0.914783	-0.128498	1
Medtr1g109280.1	C3HC4-type RING zinc finger protein	548.598	508.364	0.92666	-0.109888	1
Medtr4g022410.1	C3HC4-type RING zinc finger protein	26.4626	25.8912	0.978408	-0.0314922	1
Medtr1g106815.1	C3HC4-type RING zinc finger protein	678.877	760.085	1.11962	0.163011	1
Medtr1g082740.1	C3HC4-type RING zinc finger protein	87.9364	98.8673	1.1243	0.169032	1
Medtr8g095410.2	C3HC4-type RING zinc finger protein	27.2668	32.7807	1.20222	0.265702	1
Medtr5g082940.1	C3HC4-type RING zinc finger protein	116.43	169.697	1.4575	0.543498	1
Medtr1g090440.1	C3HC4-type RING zinc finger protein	43.2622	77.0577	1.78118	0.832832	1
Medtr5g035190.1	C-4 methylsterol oxidase	184.179	175.044	0.950402	-0.073391	1
Medtr8g063210.1	C-4 methylsterol oxidase	101.434	103.942	1.02472	0.0352355	1
Medtr3g112530.1	C4-dicarboxylate transporter/malic acid protein	629.799	411	0.65259	-0.615752	1
Medtr4g049640.1	C4-dicarboxylate transporter/malic acid protein	539.446	783.232	1.45192	0.537962	1
Medtr0549s0020.1	C4-dicarboxylate transporter/malic acid transporter	24.4109	15.0286	0.61565	-0.699817	1
Medtr6g045200.1	C4-dicarboxylate transporter/malic acid transporter	42.2062	31.9959	0.758084	-0.399571	1
Medtr2g028870.1	C6HC-type zinc finger RING/U-box protein	1004.03	1036.19	1.03203	0.0454858	1
Medtr6g084920.1	C-8,7 sterol isomerase, putative	1182.32	1031.46	0.872398	-0.196941	1
Medtr5g083720.1	Ca(2+)-dependent nuclease-like protein	253.12	255.475	1.0093	0.0133584	1
Medtr5g083730.1	Ca(2+)-dependent nuclease-like protein	96.3975	103.142	1.06997	0.0975703	1
Medtr5g024340.1	Ca2+/calmodulin-dependent kinase phosphatase	159.381	76.1688	0.477905	-1.06521	1
Medtr8g090120.1	Ca2+-ATPase amine-terminal autoinhibitory domain protein	38.794	35.6896	0.919976	-0.120331	1
Medtr8g099085.1	CAAX amino terminal protease family protein	359.931	377.718	1.04942	0.0695912	1
Medtr1g099420.1	CAAX amino terminal protease family protein	329.83	402.881	1.22148	0.288634	1
Medtr7g078760.1	CAAX prenyl protease-like protein	1279.48	1245.54	0.973476	-0.0387821	1
Medtr0096s0020.1	CAAX protease self-immunity protein	21.3125	14.0769	0.660497	-0.598377	1
Medtr1g061860.1	cactus-binding carboxy-terminal, cactin protein	411.864	397.21	0.964418	-0.0522693	1
Medtr4g094985.1	cadmium/zinc-transporting ATPase, putative	486.269	556.057	1.14352	0.193478	1
Medtr1g096310.1	caffeic acid O-methyltransferase	336.245	127.237	0.378405	-1.402	1
Medtr7g012070.1	caffeic acid O-methyltransferase	90.8155	41.1889	0.453545	-1.14068	1
Medtr3g096050.1	caffeic acid O-methyltransferase	2436.09	2230.79	0.915726	-0.127012	1
Medtr7g118320.1	caffeic acid O-methyltransferase	992.337	930.874	0.938062	-0.0922448	1
Medtr3g096070.1	caffeic acid O-methyltransferase	524.471	570.263	1.08731	0.120765	1
Medtr2g072790.1	caffeic acid O-methyltransferase	1546.1	1694.25	1.09582	0.132011	1
Medtr3g092900.1	caffeic acid O-methyltransferase	3246.71	3761.15	1.15845	0.212199	1
Medtr7g011990.1	caffeic acid O-methyltransferase	9595.11	11219.5	1.16929	0.225633	1
Medtr5g098170.1	caffeic acid O-methyltransferase	5172.93	6152.13	1.18929	0.250104	1
Medtr1g050220.1	caffeic acid O-methyltransferase	27.5522	40.9374	1.48581	0.571253	1
Medtr7g118300.1	caffeic acid O-methyltransferase	1426.8	2169.7	1.52067	0.604708	1
Medtr2g055940.1	caffeic acid O-methyltransferase	147.547	234.449	1.58898	0.668101	1
Medtr0079s0070.1	caffeic acid O-methyltransferase	15.7382	26.4825	1.68268	0.750763	1
Medtr7g012040.1	caffeic acid O-methyltransferase	280.984	476.783	1.69683	0.762844	1
Medtr1g036490.1	caffeic acid O-methyltransferase	862.794	1677.09	1.9438	0.958876	1
Medtr0017s0100.1	caffeic acid O-methyltransferase	9159.3	19511.1	2.13019	1.09098	1
Medtr7g011900.1	caffeic acid O-methyltransferase	327.384	748.438	2.28611	1.1929	1
Medtr7g012090.1	caffeic acid O-methyltransferase	77.3111	236.8	3.06294	1.61492	1
Medtr3g021430.1	caffeic acid O-methyltransferase	109.201	343.824	3.14854	1.65468	1
Medtr4g094898.1	caffeoyl-CoA 3-O-methyltransferase	132.129	62.7758	0.475111	-1.07366	1
Medtr4g094815.1	caffeoyl-CoA 3-O-methyltransferase	411.737	333.093	0.808995	-0.305797	1
Medtr4g085590.1	caffeoyl-CoA 3-O-methyltransferase	3748.2	4091.61	1.09162	0.126473	1
Medtr4g094812.1	caffeoyl-CoA 3-O-methyltransferase	610.876	1035.09	1.69444	0.760806	1
Medtr4g094368.1	caffeoyl-CoA-O-methyltransferase	406.079	470.204	1.15791	0.211528	1
Medtr5g096420.2	calcineurin B-like protein	49.7755	52.087	1.04644	0.0654874	1
Medtr4g134250.1	calcineurin B-like protein	140.837	151.887	1.07846	0.10897	1
Medtr8g027620.1	calcineurin B-like protein 4-1	173.98	126.22	0.725486	-0.462979	1
Medtr7g080490.1	calcineurin-like metallo-phosphoesterase superfamily protein	353.753	326.922	0.924154	-0.113794	1
Medtr1g060860.1	calcineurin-like metallo-phosphoesterase superfamily protein	498.907	482.752	0.967619	-0.047489	1
Medtr5g072900.1	calcineurin-like metallo-phosphoesterase superfamily protein	24.2533	26.8256	1.10606	0.145431	1
Medtr1g060850.1	calcineurin-like metallo-phosphoesterase superfamily protein	73.8388	92.1064	1.2474	0.318923	1
Medtr4g131670.1	calcineurin-like phosphoesterase superfamily protein	221.536	220.348	0.994639	-0.00775481	1
Medtr5g085780.1	calcineurin-metallo-phosphoesterase-like protein	368.742	387.886	1.05192	0.0730203	1
Medtr6g007180.1	calcium homeostasis regulator CHoR1, putative	47.2915	60.0167	1.26908	0.343784	1
Medtr8g085780.1	calcium ion-binding protein	685.723	594.822	0.867437	-0.205168	1
Medtr5g069410.2	calcium ion-binding protein	53.5623	53.4422	0.997758	-0.00323809	1
Medtr2g078250.1	calcium ion-binding protein, putative	287.118	267.994	0.933393	-0.0994429	1
Medtr8g015550.1	calcium-activated chloride channel protein	140.277	134.361	0.957829	-0.0621606	1
Medtr2g025180.1	calcium-binding EF hand protein	585.635	484.535	0.827367	-0.273401	1
Medtr1g045490.1	calcium-binding EF hand protein	1505.96	1344.07	0.8925	-0.164076	1
Medtr4g132840.1	calcium-binding EF hand protein	355.22	339.626	0.956101	-0.0647645	1
Medtr1g012850.1	calcium-binding EF hand protein	740.119	712.922	0.963253	-0.0540138	1
Medtr3g115640.1	calcium-binding EF hand protein	1819.59	1754.83	0.964406	-0.0522875	1
Medtr3g054210.1	calcium-binding EF hand protein	187.407	208.767	1.11398	0.15572	1
Medtr7g115070.1	calcium-binding EF hand protein, putative	1253.09	1372.89	1.0956	0.131724	1
Medtr5g099170.1	calcium-binding EF hand-like protein	1095.06	1141.18	1.04211	0.0595139	1
Medtr1g018480.1	calcium-binding EF hand-like protein	74.406	79.5957	1.06975	0.0972708	1
Medtr1g115135.1	calcium-binding EF hand-like protein	241.946	260.652	1.07732	0.107443	1
Medtr7g024880.1	calcium-binding EF-hand protein	48.6484	33.496	0.688533	-0.538402	1
Medtr2g081580.1	calcium-binding EF-hand protein	1649.91	1379.62	0.83618	-0.258115	1
Medtr2g078340.1	calcium-binding EF-hand protein	163.21	140.547	0.861144	-0.215673	1
Medtr1g080030.1	calcium-binding EF-hand protein	865.504	805.611	0.9308	-0.103458	1
Medtr2g078240.1	calcium-binding EF-hand protein	1154.36	1077.06	0.933043	-0.0999848	1
Medtr2g089210.1	calcium-binding EF-hand protein	324.65	320.341	0.986728	-0.0192752	1
Medtr1g075800.1	calcium-binding EF-hand protein	126.194	125.361	0.993395	-0.00956056	1
Medtr7g116150.1	calcium-binding EF-hand protein	534.507	533.428	0.997981	-0.00291594	1
Medtr2g078350.1	calcium-binding EF-hand protein	109.596	110.886	1.01176	0.0168698	1
Medtr8g466250.1	calcium-binding EF-hand protein	521.019	528.112	1.01361	0.0195088	1
Medtr2g104130.1	calcium-binding EF-hand protein	240.367	258.365	1.07488	0.104175	1
Medtr1g051895.1	calcium-binding EF-hand protein	1797.85	2031.34	1.12987	0.176155	1
Medtr8g027180.1	calcium-binding EF-hand protein	2235.89	2564.04	1.14676	0.197568	1
Medtr4g127560.1	calcium-binding EF-hand protein	716.372	921.373	1.28617	0.363077	1
Medtr1g052885.1	calcium-binding EF-hand protein	481.873	685.531	1.42264	0.508571	1
Medtr7g024890.1	calcium-binding EF-hand protein	33.6052	51.4261	1.5303	0.613816	1
Medtr8g446810.1	calcium-binding EF-hand protein	52.385	121.735	2.32385	1.21652	1
Medtr2g026050.1	calcium-binding protein	801.343	806.153	1.006	0.00863297	1
Medtr4g133600.2	calcium-binding protein	696.684	861.524	1.23661	0.306388	1
Medtr6g069470.1	calcium-dependent ARF-type GTPase activating family protein	413.344	450.349	1.08953	0.123702	1
Medtr1g055255.1	calcium-dependent kinase	88.4374	72.5366	0.820203	-0.285948	1
Medtr5g022030.1	calcium-dependent kinase	672.269	748.573	1.1135	0.155106	1
Medtr5g092810.1	calcium-dependent kinase	606.09	788.173	1.30042	0.378981	1
Medtr8g076020.2	calcium-dependent kinase CPK1 adapter protein, putative	55.5102	59.7204	1.07585	0.105471	1
Medtr3g099767.1	calcium-dependent kinase family protein	369.838	466.228	1.26062	0.334139	1
Medtr5g010390.1	calcium-dependent lipid-binding (CaLB domain) family protein	154.963	104.156	0.672139	-0.573169	1
Medtr4g107850.1	calcium-dependent lipid-binding (CaLB domain) family protein	399.229	290.299	0.72715	-0.459675	1
Medtr6g027540.1	calcium-dependent lipid-binding (CaLB domain) family protein	213.815	171.411	0.801678	-0.318904	1
Medtr4g115660.1	calcium-dependent lipid-binding (CaLB domain) family protein	744.773	674.325	0.90541	-0.143357	1
Medtr7g076900.1	calcium-dependent lipid-binding (CaLB domain) family protein	2329.84	2124.93	0.912048	-0.132818	1
Medtr5g079880.1	calcium-dependent lipid-binding (CaLB domain) family protein	754.546	692.479	0.917742	-0.123839	1
Medtr8g035590.1	calcium-dependent lipid-binding (CaLB domain) family protein	1089.13	1012.64	0.929776	-0.105045	1
Medtr8g032300.1	calcium-dependent lipid-binding (CaLB domain) family protein	20.9987	19.9786	0.951423	-0.0718415	1
Medtr3g055960.1	calcium-dependent lipid-binding (CaLB domain) family protein	1203.7	1146.53	0.952505	-0.070202	1
Medtr8g032320.1	calcium-dependent lipid-binding (CaLB domain) family protein	1262.71	1236.17	0.97898	-0.0306487	1
Medtr4g073400.1	calcium-dependent lipid-binding (CaLB domain) family protein	1612.77	1580.47	0.979976	-0.0291823	1
Medtr1g025550.1	calcium-dependent lipid-binding (CaLB domain) family protein	562.779	572.599	1.01745	0.0249574	1
Medtr6g028050.1	calcium-dependent lipid-binding (CaLB domain) family protein	185.917	195.159	1.04971	0.0699939	1
Medtr8g031270.1	calcium-dependent lipid-binding (CaLB domain) family protein	938.996	1020.35	1.08663	0.119867	1
Medtr3g067585.1	calcium-dependent lipid-binding (CaLB domain) family protein	749.604	826.735	1.1029	0.141296	1
Medtr1g094810.1	calcium-dependent lipid-binding (CaLB domain) family protein	455.243	531.824	1.16822	0.224312	1
Medtr7g116840.1	calcium-dependent lipid-binding (CaLB domain) family protein	16.1437	21.9174	1.35764	0.441104	1
Medtr2g011590.1	calcium-dependent lipid-binding (CaLB domain) family protein	16.1585	23.3426	1.4446	0.530666	1
Medtr4g033215.1	calcium-dependent lipid-binding (CaLB domain) family protein	1617.26	2370.67	1.46586	0.551748	1
Medtr1g031650.1	calcium-dependent lipid-binding (CaLB domain) family protein	23.1904	37.5551	1.61942	0.695479	1
Medtr2g072180.1	calcium-dependent lipid-binding domain protein	74.9785	62.2061	0.829652	-0.269422	1
Medtr4g123110.1	calcium-dependent lipid-binding-like protein	2276.1	2300.37	1.01066	0.0153002	1
Medtr7g114130.1	calcium-dependent phospholipid-binding copine family protein	25.6341	18.0392	0.703717	-0.506932	1
Medtr7g114100.1	calcium-dependent phospholipid-binding copine family protein	107.324	152.978	1.42539	0.511354	1
Medtr1g086990.1	calcium-dependent phosphotriesterase superfamily protein	1697.39	1258.73	0.741567	-0.431351	1
Medtr7g095710.1	calcium-transporting ATPase	3152.99	3265.92	1.03582	0.0507705	1
Medtr4g084250.1	calcyclin-binding protein	102.329	119.803	1.17076	0.227451	1
Medtr1g032160.1	caleosin	32.1473	26.3891	0.82088	-0.284756	1
Medtr4g078220.1	callose synthase-like protein	1158.79	1082.91	0.93452	-0.0977024	1
Medtr3g047390.1	callose synthase-like protein	67.5911	65.5781	0.970217	-0.04362	1
Medtr3g075180.2	callose synthase-like protein	40.5843	44.7927	1.1037	0.142344	1
Medtr3g075180.1	callose synthase-like protein	297.954	330.103	1.1079	0.147826	1
Medtr2g072160.1	callose synthase-like protein	75.3369	84.7098	1.12441	0.169172	1
Medtr2g013580.1	callose synthase-like protein	1022.67	1221.54	1.19447	0.256367	1
Medtr7g115040.1	calmodulin	15.3596	32.3105	2.10361	1.07286	1
Medtr7g088620.1	calmodulin (CAM)-binding protein of 25 kDa protein	1352.11	1316.99	0.974029	-0.0379637	1
Medtr1g060590.1	calmodulin-binding family protein	3342.64	3037.99	0.908859	-0.137872	1
Medtr8g085900.1	calmodulin-binding family protein	61.8038	73.2931	1.1859	0.245982	1
Medtr2g039910.1	calmodulin-binding family protein	331.442	398.427	1.2021	0.265561	1
Medtr3g083570.1	calmodulin-binding family protein	26.8302	37.215	1.38706	0.472028	1
Medtr8g030890.1	calmodulin-binding heat-shock protein	469.69	433.834	0.923659	-0.114568	1
Medtr3g065480.1	calmodulin-binding heat-shock protein	309.049	318.401	1.03026	0.0430085	1
Medtr7g112000.1	calmodulin-binding protein	2475.71	1911.03	0.77191	-0.373495	1
Medtr2g450080.1	calmodulin-binding protein	1579.14	1338.74	0.847762	-0.238269	1
Medtr7g111960.1	calmodulin-binding protein	327.666	286.392	0.874037	-0.194234	1
Medtr5g026810.1	calmodulin-binding protein	479.653	421.742	0.879264	-0.185631	1
Medtr6g007773.1	calmodulin-binding protein	585.528	561.421	0.958828	-0.0606566	1
Medtr4g106810.1	calmodulin-binding protein	649.428	690.375	1.06305	0.0882095	1
Medtr1g101330.1	calmodulin-binding protein	397.863	466.716	1.17306	0.230272	1
Medtr4g086620.1	calmodulin-binding protein	382.401	471.309	1.2325	0.301586	1
Medtr4g090970.1	calmodulin-binding protein	542.468	688.532	1.26926	0.343987	1
Medtr0019s0070.1	calmodulin-binding protein	303.402	442.992	1.46008	0.54605	1
Medtr4g102840.1	calmodulin-binding protein	83.1569	138.31	1.66325	0.734001	1
Medtr8g071330.1	calmodulin-binding protein MPCBP protein	1096.87	1202.42	1.09623	0.132547	1
Medtr4g036110.1	calmodulin-binding protein, putative	2457	2272.07	0.924731	-0.112894	1
Medtr5g069600.1	calmodulin-binding receptor-like cytoplasmic kinase	858.157	743.556	0.866456	-0.206801	1
Medtr8g028880.1	calmodulin-binding receptor-like cytoplasmic kinase	580.934	530.589	0.913338	-0.13078	1
Medtr4g115630.1	calmodulin-binding receptor-like cytoplasmic kinase	568.381	573.921	1.00975	0.0139934	1
Medtr2g034650.1	calmodulin-binding transcription activator	623.774	612.131	0.981335	-0.0271817	1
Medtr8g080800.1	calmodulin-binding; transcription regulators protein	1075.56	1097.87	1.02075	0.0296237	1
Medtr3g085050.1	calmodulin-binding; transcription regulators protein	59.8345	97.3424	1.62686	0.702091	1
Medtr8g104510.1	calmodulin-binding-like protein	172.935	134.04	0.775088	-0.367569	1
Medtr8g104490.1	calmodulin-binding-like protein	105.266	107.924	1.02525	0.0359719	1
Medtr7g089480.1	calmodulin-domain kinase CDPK protein	1224.07	959.354	0.783742	-0.351549	1
Medtr8g043970.1	calmodulin-domain kinase CDPK protein	2509.19	2105.91	0.839278	-0.25278	1
Medtr8g079790.1	calmodulin-domain kinase CDPK protein	933.468	787.665	0.843805	-0.245018	1
Medtr4g132070.1	calmodulin-domain kinase CDPK protein	1724.32	1479.96	0.858283	-0.220474	1
Medtr8g099095.1	calmodulin-domain kinase CDPK protein	632.036	618.789	0.979041	-0.0305582	1
Medtr3g051770.1	calmodulin-domain kinase CDPK protein	1372.49	1347.17	0.981557	-0.0268565	1
Medtr7g068710.1	calmodulin-domain kinase CDPK protein	1186.06	1185.25	0.999316	-0.000987792	1
Medtr4g107490.1	calmodulin-domain kinase CDPK protein	1736.97	1749.69	1.00732	0.0105275	1
Medtr4g086660.1	calmodulin-domain kinase CDPK protein	1225.15	1255.45	1.02473	0.0352486	1
Medtr5g017830.1	calmodulin-domain kinase CDPK protein	173.671	191.229	1.1011	0.138944	1
Medtr7g118020.1	calmodulin-domain kinase CDPK protein	384.924	425.648	1.1058	0.145089	1
Medtr7g089040.1	calmodulin-interacting-like protein	261.971	227.341	0.867811	-0.204547	1
Medtr8g095680.1	Calnexin 2	3522.4	3666.65	1.04095	0.0579056	1
Medtr8g088520.1	calpain family cysteine protease	1032.65	1100.46	1.06566	0.0917435	1
Medtr4g068080.1	calreticulin	858.334	828.755	0.965539	-0.0505931	1
Medtr1g083960.1	calreticulin	16005.1	16314	1.0193	0.0275824	1
Medtr7g109520.1	calvin cycle protein CP12-1	24.0245	20.6032	0.857592	-0.221637	1
Medtr7g088830.1	Cam interacting protein	435.497	407.49	0.93569	-0.0958981	1
Medtr3g072830.1	camphor resistance CrcB-like protein	512.7	414.537	0.808537	-0.306615	1
Medtr2g064890.1	cAMP-regulated phosphoprotein-like protein	155.234	230.932	1.48764	0.573025	1
Medtr4g128750.1	CAP, cysteine-rich secretory protein, antigen 5	9079.81	4772.42	0.525608	-0.92794	1
Medtr2g010590.1	CAP, cysteine-rich secretory protein, antigen 5	4852.14	2802.65	0.577611	-0.791829	1
Medtr2g010580.1	CAP, cysteine-rich secretory protein, antigen 5	6350.98	3943.69	0.620957	-0.687435	1
Medtr4g128770.1	CAP, cysteine-rich secretory protein, antigen 5	1589.63	1451.18	0.912904	-0.131465	1
[truncated: 14,617 more rows]

## Sheet: S3
Transcript units with a difference in transcript abundance higher than log2_FC [2]; The data are organized
id	Functional Annotation Mt4.0v1	Mean Expression	Control	30_min_O2	Fold_Change	log2_Fold_Change	FDR
Medtr0002s0270.1	hypothetical protein	2345.46	3909.69	781.224	0.199818	-2.32324	1
Medtr1g084050.1	nicotianamine synthase-like protein	1719.46	430.049	3008.87	6.99658	2.80665	1
Medtr8g091590.1	hypothetical protein	1452.02	502.052	2401.98	4.78433	2.25832	1
Medtr6g069600.1	phosphoethanolamine N-methyltransferase	635.076	212.052	1058.1	4.98981	2.31898	1
Medtr4g094605.1	light-harvesting complex I chlorophyll A/B-binding protein	435.781	134.619	736.943	5.47427	2.45267	1
Medtr5g080940.1	signal anchor, putative	363.638	628.216	99.0604	0.157685	-2.66488	1
Medtr1g087710.1	DUF761 domain protein	346.662	560.553	132.771	0.236857	-2.07791	1
Medtr4g006040.1	ycf68 protein	316.627	523.243	110.011	0.210249	-2.24983	1
Medtr3g064350.1	hypothetical protein	235.399	79.1886	391.61	4.94529	2.30605	1
Medtr2g084200.1	hypothetical protein	227.682	74.1713	381.194	5.13937	2.36159	1
Medtr8g027430.1	transmembrane protein, putative	219.642	81.1108	358.174	4.41586	2.14269	1
Medtr2g007970.1	auxin-induced 5NG4-like protein	180.627	38.0331	323.221	8.49842	3.08719	1
Medtr3g086200.1	transmembrane protein, putative	162.358	27.3963	297.319	10.8525	3.43996	1
Medtr6g078070.1	Kunitz type trypsin inhibitor / miraculin	147.033	54.217	239.849	4.42388	2.14531	1
Medtr1g103150.1	acetyltransferase (GNAT) domain protein	122.316	42.9391	201.692	4.69717	2.23179	1
Medtr6g043230.1	transmembrane protein, putative	113.924	33.8972	193.951	5.72174	2.51645	1
Medtr1g100150.1	oxidoreductase/ferric-chelate reductase	90.1746	160.901	19.4486	0.120873	-3.04843	1
Medtr3g035635.1	hypothetical protein	75.7507	131.325	20.1759	0.153633	-2.70244	1
Medtr8g038890.1	late nodulin	70.5555	25.6354	115.476	4.50454	2.17138	1
Medtr6g088475.1	polyketide cyclase/dehydrase and lipid transporter	63.5577	16.9088	110.207	6.51771	2.70436	1
Medtr3g117060.1	salicylic acid carboxyl methyltransferase	60.6484	98.8286	22.4682	0.227345	-2.13704	1
Medtr3g016280.1	transmembrane protein, putative	59.3537	14.1999	104.507	7.35973	2.87965	1
Medtr8g006925.1	hypothetical protein	54.6778	4.04267	105.313	26.0504	4.70323	1
Medtr1g019110.1	dehydration-responsive element-binding protein	52.701	19.0064	86.3956	4.54561	2.18447	1
Medtr1g025250.1	GASA/GAST/Snakin	49.5339	18.5686	80.4991	4.33524	2.11611	1
Medtr2g046980.1	transmembrane protein, putative	48.8328	80.041	17.6247	0.220196	-2.18314	1
Medtr1g096370.1	Thionin related	46.9333	4.31615	89.5503	20.7477	4.37488	1
Medtr2g084215.1	hypothetical protein	46.1347	17.2402	75.0293	4.352	2.12168	1
Medtr8g093560.1	cysteine desulfurylase	44.8837	15.0081	74.7594	4.98127	2.31651	1
Medtr8g079660.1	LOB domain protein	42.5974	9.388	75.8069	8.07487	3.01344	1
Medtr4g033085.1	isoflavone-7-O-methyltransferase	41.0653	14.9596	67.1709	4.49016	2.16677	1
Medtr8g096530.1	omega-hydroxypalmitate O-feruloyl transferase	40.2615	15.5686	64.9544	4.17213	2.06079	1
Medtr3g111020.1	MATE efflux family protein	35.8551	12.8406	58.8695	4.58464	2.19681	1
Medtr4g070630.1	transmembrane protein, putative	35.4423	5.02605	65.8586	13.1035	3.71187	1
Medtr8g012090.1	F-box protein interaction domain protein	34.6172	9.80158	59.4327	6.06359	2.60017	1
Medtr8g052420.1	cysteine-rich RLK (receptor-like kinase) protein	30.148	8.04225	52.2538	6.49742	2.69987	1
Medtr1g029500.1	F-box SKP2A-like protein	29.4312	11.0867	47.7757	4.30928	2.10745	1
Medtr1g077660.1	aluminum activated malate transporter family protein	27.7491	49.1711	6.32715	0.128676	-2.95818	1
Medtr7g116810.1	hypothetical protein	26.4491	44.374	8.52411	0.192097	-2.3801	1
Medtr1g074990.1	sieve element occlusion protein	26.2438	1.4643	51.0233	34.8448	5.12287	1
Medtr5g064550.1	RmlC-type cupin	26.1904	4.31615	48.0647	11.136	3.47716	1
Medtr4g451295.1	signal anchor, putative	26.042	47.6436	4.44041	0.0932004	-3.42352	1
Medtr2g084420.1	hypothetical protein	25.2495	0.410872	50.0882	121.907	6.92964	1
Medtr0365s0010.1	TPR1	24.145	6.96457	41.3255	5.93368	2.56893	1
Medtr8g006840.1	ethylene response factor	23.3644	4.11	42.6188	10.3695	3.37428	1
Medtr5g094570.1	cytochrome P450 family 71 protein	22.9874	3.61695	42.3578	11.7109	3.54978	1
Medtr3g067437.1	albumin I	21.9986	5.02876	38.9685	7.74913	2.95403	1
Medtr7g081795.1	AP2-domain DNA-binding protein	21.1975	1.96676	40.4282	20.5557	4.36147	1
Medtr4g026430.1	hypothetical protein	21.1382	2.9286	39.3477	13.4357	3.748	1
Medtr2g084180.1	hypothetical protein	21.1228	0.526714	41.719	79.2061	6.30754	1
Medtr0268s0040.1	Ulp1 protease family, carboxy-terminal domain protein	20.3061	33.6226	6.98963	0.207885	-2.26614	1
Medtr4g033170.1	isoflavone-7-O-methyltransferase	20.2138	5.42208	35.0055	6.45611	2.69067	1
Medtr1g029380.1	bidirectional sugar transporter	19.7276	6.76113	32.694	4.83559	2.27369	1
Medtr5g024973.1	hypothetical protein	19.0994	6.94302	31.2558	4.50175	2.17049	1
Medtr6g017205.1	FAD-binding berberine family protein	18.1582	29.2728	7.04365	0.240621	-2.05517	1
Medtr8g006815.1	AP2 domain class transcription factor	16.0624	2.19175	29.9331	13.6572	3.77159	1
Medtr3g083820.1	purple acid phosphatase superfamily protein	15.8266	27.081	4.57216	0.168832	-2.56634	1
Medtr4g026390.1	hypothetical protein	15.1645	2.9744	27.3547	9.19671	3.20112	1
Medtr4g105090.1	universal stress family protein	15.0908	2.74271	27.4388	10.0043	3.32254	1
Medtr7g090410.1	transcription factor, putative	14.4515	5.18369	23.7194	4.57577	2.19402	1
Medtr3g016215.1	hypothetical protein	14.1931	5.1379	23.2484	4.52488	2.17788	1
Medtr5g009670.1	glucose-6-phosphate 1-epimerase-like protein	13.283	21.8744	4.69169	0.214484	-2.22106	1
Medtr1g114680.1	GRAM domain protein/ABA-responsive-like protein	13.126	3.95108	22.301	5.64428	2.49679	1
Medtr5g094540.1	cytochrome P450 family 71 protein	13.1092	2.74271	23.4757	8.55929	3.09749	1
Medtr7g029400.1	BZIP transcription factor	12.2005	4.20701	20.194	4.80008	2.26306	1
Medtr3g080743.1	hypothetical protein	12.1814	2.71846	21.6443	7.96197	2.99313	1
Medtr7g016080.1	2OG-Fe(II) oxygenase family oxidoreductase	11.9014	2.74	21.0629	7.68717	2.94245	1
Medtr4g026380.1	hypothetical protein	10.9245	0.983381	20.8656	21.2182	4.40723	1

## Sheet: S4
id	Functional Annotation Mt4.0v1	Control_1	Control_2	Control_3	Mean Control	30 min 30 % oxygen_1	30 min 30 % oxygen_2	30 min 30 % oxygen_3	Mean_30 min 30 % oxygen
Medtr4g092110.1	(2R)-phospho-3-sulfolactate synthase ComA	25.8849	12.33	63.2057	33.8069	45.8773	29.0794	11.7829	28.9132
Medtr0927s0010.1	(3S)-linalool/(E)-nerolidol/(E,E)-geranyl linalool synthase	0	0	0	0	1.25691	0	0	0.418971
Medtr2g010960.1	(3S)-linalool/(E)-nerolidol/(E,E)-geranyl linalool synthase	152.844	90.4201	22.122	88.4622	27.6521	134.896	34.6123	65.7202
Medtr3g063120.1	(3S)-linalool/(E)-nerolidol/(E,E)-geranyl linalool synthase	0	0	0	0	18.8537	8.07761	0	8.9771
Medtr3g063140.1	(3S)-linalool/(E)-nerolidol/(E,E)-geranyl linalool synthase	0	0	0	0	20.7391	7.26985	0.736432	9.58178
Medtr3g063160.1	(3S)-linalool/(E)-nerolidol/(E,E)-geranyl linalool synthase	0	0	0	0	3.14228	0.807761	0	1.31668
Medtr3g063170.1	(3S)-linalool/(E)-nerolidol/(E,E)-geranyl linalool synthase	0	8.22001	1.58014	3.26672	19.4822	15.3475	1.47286	12.1008
Medtr3g465090.1	(3S)-linalool/(E)-nerolidol/(E,E)-geranyl linalool synthase	0	1.37	0	0.456667	6.91302	8.88537	0	5.26613
Medtr4g092010.1	(3S)-linalool/(E)-nerolidol/(E,E)-geranyl linalool synthase	104.772	124.67	140.633	123.358	172.197	156.706	77.3254	135.409
Medtr4g092020.1	(3S)-linalool/(E)-nerolidol/(E,E)-geranyl linalool synthase	1.23262	0	0	0.410872	0.628457	0.807761	0.736432	0.724217
Medtr6g064980.1	(3S)-linalool/(E)-nerolidol/(E,E)-geranyl linalool synthase	1.23262	2.74	3.16028	2.37763	2.51383	4.84657	1.47286	2.94442
Medtr6g065040.1	(3S)-linalool/(E)-nerolidol/(E,E)-geranyl linalool synthase	0	0	0	0	0.628457	0	0	0.209486
Medtr3g052120.1	(3S)-linalool/(E)-nerolidol/(E,E)-geranyl linalool synthase	0	0	0	0	0	0	0	0
Medtr5g094530.1	(E)-beta-caryophyllene synthase	16.024	23.29	22.122	20.4787	2.51383	16.963	8.83719	9.438
Medtr7g057340.1	(E)-beta-caryophyllene synthase	0	4.11	4.74043	2.95014	27.6521	10.5009	1.47286	13.2086
Medtr7g057390.1	(E)-beta-caryophyllene synthase	0	0	0	0	8.79839	5.65433	0.736432	5.06305
Medtr4g045810.1	(E)-beta-ocimene/myrcene synthase	1.23262	8.22001	3.16028	4.2043	3.14228	2.42328	2.94573	2.8371
Medtr7g010710.1	(E)-beta-ocimene/myrcene synthase	0	0	0	0	0.628457	0	0	0.209486
Medtr2g012870.1	(E)-nerolidol/(E,E)-geranyl linalool synthase	0	0	0	0	0	0	1.47286	0.490955
Medtr2g012900.1	(E)-nerolidol/(E,E)-geranyl linalool synthase	0	0	0	0	0	0	0	0
Medtr5g087960.2	(R)-specific enoyl-CoA hydratase	18.4892	21.92	47.4043	29.2712	36.4505	29.8872	20.6201	28.9859
Medtr5g087960.1	(R)-specific enoyl-CoA hydratase	0	0	0	0	0	0	0	0
Medtr1g102870.1	1,2-dihydroxy-3-keto-5-methylthiopentene dioxygenase	1019.37	975.441	1012.87	1002.56	1229.26	1095.32	1577.44	1300.67
Medtr1g102870.2	1,2-dihydroxy-3-keto-5-methylthiopentene dioxygenase	0	0	0	0	0	0	0	0
Medtr1g102890.1	1,2-dihydroxy-3-keto-5-methylthiopentene dioxygenase	0	0	0	0	0	0	0	0
Medtr1g102890.2	1,2-dihydroxy-3-keto-5-methylthiopentene dioxygenase	0	0	0	0	0	0	0	0
Medtr2g090375.1	1,3-beta-glucan synthase component-like protein	0	0	0	0	0.628457	0	0	0.209486
Medtr1g018820.1	1,3-beta-glucan synthase subunit FKS1 domain 1 protein	0	0	0	0	0	0	0	0
Medtr3g053220.1	1,4-alpha-glucan-branching enzyme/amyloplastic protein	103.54	137	164.335	134.958	120.035	126.818	136.24	127.698
Medtr4g094100.1	1,4-dihydroxy-2-naphthoate octaprenyltransferase	0	1.37	1.58014	0.983381	2.51383	4.03881	5.15503	3.90255
Medtr8g064990.1	1,4-dihydroxy-2-naphthoyl-CoA synthase	8.62832	5.48001	11.061	8.38977	5.65611	10.5009	6.62789	7.59496
Medtr8g064990.2	1,4-dihydroxy-2-naphthoyl-CoA synthase	0	0	0	0	0	0	0	0
Medtr2g006950.1	101 kDa heat shock protein	0	0	0	0	0	0	0	0
Medtr2g099075.1	101 kDa heat shock protein	0	0	0	0	0	0	0	0
Medtr7g096480.1	101 kDa heat shock protein	0	0	0	0	0	0	0	0
Medtr4g129230.1	101 kDa heat shock protein; HSP101-like protein	484.418	465.8	353.952	434.724	378.959	445.076	393.255	405.764
Medtr3g098420.1	110 kDa 4SNc-tudor domain protein	8387.96	7270.6	7651.05	7769.87	6731.4	6667.26	6956.34	6785
Medtr1g059730.1	125 kDa kinesin-like protein	24.6523	30.14	42.6638	32.4854	23.2529	30.6949	21.3565	25.1015
Medtr1g067630.1	125 kDa kinesin-like protein	0	0	0	0	0	0	0	0
Medtr1g067630.2	125 kDa kinesin-like protein	0	0	0	0	0	0	0	0
Medtr1g067630.3	125 kDa kinesin-like protein	0	0	0	0	0	0	0	0
Medtr7g105030.1	125 kDa kinesin-like protein	0	0	0	0	0	0	0	0
Medtr7g105030.2	125 kDa kinesin-like protein	0	0	0	0	0	0	0	0
Medtr3g115600.1	12-oxophytodienoate reductase-like protein	2.46523	2.74	0	1.73508	1.25691	1.61552	0	0.957478
Medtr4g125470.1	12-oxophytodienoate reductase-like protein	7.3957	19.18	31.6028	19.3929	22.6244	28.2716	14.7286	21.8749
Medtr5g006670.1	12-oxophytodienoate reductase-like protein	36.9785	21.92	36.3433	31.7473	94.897	21.8095	30.9302	49.2122
Medtr5g006710.1	12-oxophytodienoate reductase-like protein	2.46523	4.11	3.16028	3.24517	5.02765	3.23104	2.94573	3.73481
Medtr5g006730.1	12-oxophytodienoate reductase-like protein	9.86093	15.07	15.8014	13.5775	13.1976	16.963	10.3101	13.4902
Medtr5g006750.1	12-oxophytodienoate reductase-like protein	727.244	661.711	736.346	708.434	2231.65	622.784	549.379	1134.6
Medtr5g006780.1	12-oxophytodienoate reductase-like protein	330.341	226.05	515.126	357.173	1415.28	298.064	343.914	685.754
Medtr5g006800.1	12-oxophytodienoate reductase-like protein	235.43	264.41	298.647	266.162	270.236	276.254	332.867	293.119
Medtr5g008040.1	12-oxophytodienoate reductase-like protein	997.187	2315.3	1531.16	1614.55	1361.24	2196.3	3333.83	2297.12
Medtr5g006720.1	12-oxophytodienoate reductase-like protein	0	0	0	0	0	0	0	0
Medtr5g006740.1	12-oxophytodienoate reductase-like protein	0	0	0	0	0	0	0	0
Medtr5g006740.2	12-oxophytodienoate reductase-like protein	0	0	0	0	0	0	0	0
Medtr5g044160.1	14-3-like protein GF14	1900.69	1876.9	2276.98	2018.19	1825.04	1785.15	1454.45	1688.21
Medtr3g014060.1	14-3-like protein GF14	0	0	0	0	0	0	0	0
Medtr4g087310.1	15 kDa selenoprotein, putative	1007.05	1139.84	1107.68	1084.86	1129.34	979.814	1061.2	1056.78
Medtr2g022900.1	15.4 kDa class V heat shock protein	44.3742	36.99	42.6638	41.3427	74.1579	47.6579	47.1317	56.3158
Medtr3g084950.1	15-cis-zeta-carotene isomerase	94.9115	86.3101	123.251	101.491	142.031	114.702	107.519	121.417
Medtr8g097190.1	15-cis-zeta-carotene isomerase	0	0	0	0	0	0	0	0
Medtr8g097190.2	15-cis-zeta-carotene isomerase	0	0	0	0	0	0	0	0
Medtr1g010070.1	16S rRNA (cytosine(1402)-N(4))-methyltransferase	131.89	128.78	126.411	129.027	150.201	120.356	177.48	149.346
Medtr8g088030.1	16S rRNA processing protein RimM	216.941	172.62	200.678	196.746	206.762	201.94	212.829	207.177
Medtr4g064993.2	17.5 kDa class I heat shock protein	61.6308	30.14	69.5263	53.7657	65.3595	53.3122	60.3875	59.6864
Medtr4g088445.1	17.5 kDa class I heat shock protein	1.23262	0	3.16028	1.4643	0.628457	0	0.736432	0.454963
Medtr4g064993.1	17.5 kDa class I heat shock protein	0	0	0	0	0	0	0	0
Medtr4g088450.1	17.6 kDa class I heat shock protein	19.7219	26.03	28.4426	24.7315	45.8773	33.926	58.9146	46.2393
Medtr4g088475.1	17.6 kDa class I heat shock protein	7.3957	2.74	9.48085	6.53885	11.9407	2.42328	6.62789	6.99728
Medtr4g088490.1	17.6 kDa class I heat shock protein	193.521	139.74	191.197	174.819	186.023	162.36	132.558	160.314
Medtr4g091590.1	17.6 kDa class I heat shock protein	30.8154	28.77	36.3433	31.9762	42.1066	34.7337	34.6123	37.1509
Medtr5g064060.1	17.6 kDa class I heat shock protein	12.3262	2.74	15.8014	10.2892	5.65611	6.46209	8.10076	6.73965
Medtr5g081530.1	17.6 kDa class I heat shock protein	3.69785	1.37	11.061	5.37628	14.4545	4.03881	5.15503	7.88278
Medtr6g061850.1	17.6 kDa class I heat shock protein	40.6763	39.73	47.4043	42.6036	60.9603	46.0424	110.465	72.4892
Medtr6g061940.1	17.6 kDa class I heat shock protein	0	0	0	0	1.88537	0	2.2093	1.36489
Medtr8g033180.1	1-acylglycerophosphocholine O-acyltransferase-like protein	0	0	0	0	0	0	0	0
Medtr8g033180.2	1-acylglycerophosphocholine O-acyltransferase-like protein	0	0	0	0	0	0	0	0
Medtr5g043620.1	1-acyl-sn-glycerol-3-phosphate acyltransferase	261.315	291.81	273.365	275.497	267.094	281.909	271.744	273.582
Medtr8g099620.1	1-acyl-sn-glycerol-3-phosphate acyltransferase, putative	0	0	0	0	0	0.807761	0	0.269254
Medtr1g052685.1	1-acyl-sn-glycerol-3-phosphate acyltransferase-like protein	504.14	465.8	459.821	476.587	410.382	522.621	476.472	469.825
Medtr2g097980.1	1-acyl-sn-glycerol-3-phosphate acyltransferase-like protein	124.494	84.9401	37.9234	82.4526	54.0473	60.5821	67.0153	60.5482
Medtr7g092280.1	1-acyl-sn-glycerol-3-phosphate acyltransferase-like protein	899.81	765.831	835.895	833.845	739.065	881.267	619.34	746.557
Medtr8g107670.1	1-aminocyclopropane-1-carboxylate deaminase, putative	0	0	0	0	0	0	0	0
Medtr8g107670.2	1-aminocyclopropane-1-carboxylate deaminase, putative	0	0	0	0	0	0	0	0
Medtr8g107670.3	1-aminocyclopropane-1-carboxylate deaminase, putative	0	0	0	0	0	0	0	0
Medtr1g043760.1	1-aminocyclopropane-1-carboxylate oxidase	1260.97	848.031	952.826	1020.61	1018.73	942.657	592.092	851.159
Medtr2g025120.1	1-aminocyclopropane-1-carboxylate oxidase	1710.87	1152.17	483.524	1115.52	1875.94	413.574	7996.18	3428.57
Medtr3g088565.1	1-aminocyclopropane-1-carboxylate oxidase	5252.18	1790.59	1112.42	2718.4	1554.17	2195.49	2027.4	1925.69
Medtr4g132770.1	1-aminocyclopropane-1-carboxylate oxidase	12.3262	13.7	12.6411	12.8891	13.826	17.7707	14.7286	15.4418
Medtr5g032870.1	1-aminocyclopropane-1-carboxylate oxidase	432.648	387.71	278.105	366.155	531.674	420.844	215.038	389.185
Medtr5g032880.1	1-aminocyclopropane-1-carboxylate oxidase	866.529	657.601	380.814	634.981	539.216	598.551	486.782	541.516
Medtr5g085330.1	1-aminocyclopropane-1-carboxylate oxidase	915.834	654.861	1926.19	1165.63	2244.85	1144.6	877.091	1422.18
Medtr6g092620.1	1-aminocyclopropane-1-carboxylate oxidase	3527.75	3200.32	625.736	2451.27	2542.74	1086.44	10227.6	4618.92
Medtr7g016090.2	1-aminocyclopropane-1-carboxylate oxidase	2.46523	4.11	12.6411	6.40546	25.1383	4.84657	13.9922	14.659
Medtr2g025120.2	1-aminocyclopropane-1-carboxylate oxidase	0	0	0	0	0	0	0	0
Medtr3g083370.1	1-aminocyclopropane-1-carboxylate oxidase	0	0	0	0	0	0	0	0
Medtr3g083370.2	1-aminocyclopropane-1-carboxylate oxidase	0	0	0	0	0	0	0	0
Medtr7g016090.1	1-aminocyclopropane-1-carboxylate oxidase	0	0	0	0	0	0	0	0
Medtr8g024120.1	1-aminocyclopropane-1-carboxylate oxidase	0	0	0	0	0	0	0	0
Medtr8g024120.2	1-aminocyclopropane-1-carboxylate oxidase	0	0	0	0	0	0	0	0
Medtr1g032140.1	1-aminocyclopropane-1-carboxylate oxidase-like protein	6.16308	1.37	15.8014	7.77817	30.7944	2.42328	11.7829	15.0002
Medtr1g032220.1	1-aminocyclopropane-1-carboxylate oxidase-like protein	237.895	202.76	200.678	213.778	283.434	260.099	286.472	276.668
Medtr1g032250.1	1-aminocyclopropane-1-carboxylate oxidase-like protein	1.23262	0	0	0.410872	0	0	0	0
Medtr1g044105.1	1-aminocyclopropane-1-carboxylate oxidase-like protein	6.16308	5.48001	7.90071	6.5146	4.3992	4.84657	0.736432	3.3274
Medtr2g069190.1	1-aminocyclopropane-1-carboxylate oxidase-like protein	472.092	263.04	251.243	328.792	400.327	222.134	285.736	302.732
Medtr2g069210.1	1-aminocyclopropane-1-carboxylate oxidase-like protein	290.898	267.15	83.7475	213.932	359.477	185.785	282.79	276.017
Medtr2g069300.1	1-aminocyclopropane-1-carboxylate oxidase-like protein	3.69785	1.37	0	1.68928	1.25691	0.807761	0.736432	0.933702
Medtr4g099390.1	1-aminocyclopropane-1-carboxylate oxidase-like protein	184.892	165.77	224.38	191.681	233.786	205.171	161.279	200.079
Medtr4g117880.1	1-aminocyclopropane-1-carboxylate oxidase-like protein	11.0935	20.55	36.3433	22.6623	18.2252	21.8095	20.6201	20.2183
Medtr8g008930.1	1-aminocyclopropane-1-carboxylate oxidase-like protein	1.23262	6.85001	39.5036	15.8621	59.0749	8.07761	21.3565	29.503
Medtr8g009110.1	1-aminocyclopropane-1-carboxylate oxidase-like protein	13.5588	16.44	94.8085	41.6024	72.901	38.7725	19.1472	43.6069
Medtr8g009120.1	1-aminocyclopropane-1-carboxylate oxidase-like protein	19.7219	20.55	48.9844	29.7521	45.8773	26.6561	17.6744	30.0693
Medtr8g028435.1	1-aminocyclopropane-1-carboxylate oxidase-like protein	345.133	169.88	263.884	259.632	847.16	157.513	306.356	437.01
Medtr8g009080.1	1-aminocyclopropane-1-carboxylate oxidase-like protein	0	0	0	0	0	0	0	0
Medtr8g009080.2	1-aminocyclopropane-1-carboxylate oxidase-like protein	0	0	0	0	0	0	0	0
Medtr8g009080.3	1-aminocyclopropane-1-carboxylate oxidase-like protein	0	0	0	0	0	0	0	0
Medtr8g009090.1	1-aminocyclopropane-1-carboxylate oxidase-like protein	0	0	0	0	0	0	0	0
Medtr8g009090.2	1-aminocyclopropane-1-carboxylate oxidase-like protein	0	0	0	0	0	0	0	0
Medtr8g009150.1	1-aminocyclopropane-1-carboxylate oxidase-like protein	0	0	0	0	0	0	0	0
Medtr8g009160.1	1-aminocyclopropane-1-carboxylate oxidase-like protein	0	0	0	0	0	0	0	0
Medtr8g009170.1	1-aminocyclopropane-1-carboxylate oxidase-like protein	0	0	0	0	0	0	0	0
Medtr8g009170.2	1-aminocyclopropane-1-carboxylate oxidase-like protein	0	0	0	0	0	0	0	0
Medtr1g032240.1	1-aminocyclopropane-1-carboxylate oxidase-like protein, putative	0	0	0	0	0	0	0	0
Medtr4g097540.1	1-aminocyclopropane-1-carboxylate synthase	191.056	219.2	195.938	202.064	202.991	102.586	852.789	386.122
Medtr5g011400.1	1-aminocyclopropane-1-carboxylate synthase	141.751	95.9001	123.251	120.301	148.944	107.432	106.046	120.808
Medtr5g015020.1	1-aminocyclopropane-1-carboxylate synthase	2.46523	2.74	0	1.73508	1.25691	0	3.68216	1.64636
Medtr6g091760.1	1-aminocyclopropane-1-carboxylate synthase	209.545	58.9101	36.3433	101.599	67.8733	39.5803	52.2867	53.2468
Medtr6g463260.1	1-aminocyclopropane-1-carboxylate synthase	212.01	269.89	241.762	241.221	227.501	298.064	300.464	275.343
Medtr7g079080.1	1-aminocyclopropane-1-carboxylate synthase	1.23262	0	1.58014	0.937586	1.25691	0.807761	0.736432	0.933702
Medtr8g028600.1	1-aminocyclopropane-1-carboxylate synthase	1.23262	0	0	0.410872	3.14228	2.42328	2.94573	2.8371
Medtr8g098930.1	1-aminocyclopropane-1-carboxylate synthase	1890.83	1649.48	938.605	1492.97	2094.02	1194.68	937.478	1408.72
Medtr8g101750.1	1-aminocyclopropane-1-carboxylate synthase	2.46523	0	0	0.821744	1.25691	0	0	0.418971
Medtr8g101820.1	1-aminocyclopropane-1-carboxylate synthase	0	0	0	0	0.628457	0	0	0.209486
Medtr3g103550.1	1-aminocyclopropane-1-carboxylate synthase	0	0	0	0	0	0	0	0
Medtr7g079080.2	1-aminocyclopropane-1-carboxylate synthase	0	0	0	0	0	0	0	0
Medtr8g021970.1	1-aminocyclopropane-1-carboxylate synthase, putative	0	0	0	0	0	0	0	0
Medtr1g105090.1	1-cys peroxiredoxin PER1	652.054	697.331	658.919	669.435	649.824	690.636	768.835	703.098
Medtr4g094720.1	1-cys peroxiredoxin PER1	1.23262	0	0	0.410872	0	0	2.94573	0.98191
Medtr7g105830.1	1-cys peroxiredoxin PER1	973.767	1112.44	955.986	1014.06	887.381	1058.17	1218.8	1054.78
Medtr4g106870.1	1-deoxy-D-xylulose 5-phosphate reductoisomerase	1159.89	894.611	960.726	1005.08	847.16	956.389	1056.04	953.198
Medtr8g012565.1	1-deoxy-D-xylulose 5-phosphate reductoisomerase	0	0	0	0	0	0	0	0
Medtr8g012565.2	1-deoxy-D-xylulose 5-phosphate reductoisomerase	0	0	0	0	0	0	0	0
Medtr2g020590.1	1-deoxy-D-xylulose-5-phosphate synthase	22.1871	16.44	7.90071	15.5093	44.6204	3.23104	5.15503	17.6688
Medtr3g107740.1	1-deoxy-D-xylulose-5-phosphate synthase	0	1.37	0	0.456667	0	0.807761	0.736432	0.514731
Medtr8g068265.1	1-deoxy-D-xylulose-5-phosphate synthase	44.3742	65.7601	53.7248	54.6197	74.7863	60.5821	53.0231	62.7972
Medtr8g068300.1	1-deoxy-D-xylulose-5-phosphate synthase	4.93047	8.22001	17.3816	10.1773	10.0553	6.46209	2.2093	6.24223
Medtr3g107740.2	1-deoxy-D-xylulose-5-phosphate synthase	0	0	0	0	0	0	0	0
Medtr4g118640.1	1-deoxy-D-xylulose-5-phosphate synthase	0	0	0	0	0	0	0	0
Medtr4g118640.2	1-deoxy-D-xylulose-5-phosphate synthase	0	0	0	0	0	0	0	0
Medtr4g118640.3	1-deoxy-D-xylulose-5-phosphate synthase	0	0	0	0	0	0	0	0
Medtr2g018590.1	1-O-acylglucose:anthocyanin acyltransferase	357.459	193.17	273.365	274.665	380.845	193.055	219.457	264.452
Medtr2g018600.1	1-O-acylglucose:anthocyanin acyltransferase	897.345	778.161	587.813	754.44	928.859	697.906	901.393	842.719
Medtr2g018630.1	1-O-acylglucose:anthocyanin acyltransferase	0	0	0	0	0.628457	0	0	0.209486
Medtr4g021500.1	1-O-acylglucose:anthocyanin acyltransferase	32.048	23.29	25.2823	26.8734	16.3399	38.7725	14.7286	23.2804
Medtr4g021510.1	1-O-acylglucose:anthocyanin acyltransferase	91.2136	102.75	60.0454	84.6697	40.8497	59.7743	49.341	49.9883
Medtr4g021520.1	1-O-acylglucose:anthocyanin acyltransferase	3.69785	0	0	1.23262	1.88537	0.807761	1.47286	1.38867
Medtr4g021530.1	1-O-acylglucose:anthocyanin acyltransferase	318.015	246.6	222.8	262.472	228.13	189.016	172.325	196.49
Medtr2g018630.2	1-O-acylglucose:anthocyanin acyltransferase	0	0	0	0	0	0	0	0
Medtr3g100420.1	1-O-acylglucose:anthocyanin acyltransferase	0	0	0	0	0	0	0	0
Medtr3g100420.2	1-O-acylglucose:anthocyanin acyltransferase	0	0	0	0	0	0	0	0
Medtr4g021500.2	1-O-acylglucose:anthocyanin acyltransferase	0	0	0	0	0	0	0	0
Medtr4g021520.2	1-O-acylglucose:anthocyanin acyltransferase	0	0	0	0	0	0	0	0
Medtr4g021535.1	1-O-acylglucose:anthocyanin acyltransferase	0	0	0	0	0	0	0	0
Medtr4g021535.2	1-O-acylglucose:anthocyanin acyltransferase	0	0	0	0	0	0	0	0
Medtr1g060050.1	1-phosphatidylinositol phosphodiesterase-like protein	62.8634	46.58	41.0837	50.1757	35.1936	49.2734	58.9146	47.7939
Medtr4g073920.1	1-phosphatidylinositol phosphodiesterase-like protein	186.125	282.22	265.464	244.603	569.382	404.688	311.511	428.527
Medtr1g060090.1	1-phosphatidylinositol phosphodiesterase-like protein	0	0	0	0	0	0	0	0
Medtr4g124590.1	1-phosphatidylinositol-3-phosphate 5-kinase	1554.33	1486.45	1482.17	1507.65	1424.08	1495.97	2008.99	1643.01
Medtr8g023080.2	1-phosphatidylinositol-3-phosphate 5-kinase	1.23262	1.37	0	0.867539	0.628457	3.23104	0.736432	1.53198
Medtr8g023080.1	1-phosphatidylinositol-3-phosphate 5-kinase	0	0	0	0	0	0	0	0
Medtr8g023080.3	1-phosphatidylinositol-3-phosphate 5-kinase	0	0	0	0	0	0	0	0
Medtr7g074570.1	2,3-bisphosphoglycerate-independent phosphoglycerate mutase	9.86093	9.59001	15.8014	11.7508	2.51383	8.07761	5.15503	5.24882
Medtr7g074570.2	2,3-bisphosphoglycerate-independent phosphoglycerate mutase	0	0	0	0	0	0	0	0
Medtr2g100340.1	2,3-diketo-5-methylthio-1-phosphopentane phosphatase	452.37	849.401	1327.32	876.364	1444.82	895.807	871.936	1070.85
Medtr8g015910.1	2,3-diketo-5-methylthio-1-phosphopentane phosphatase	310.619	441.14	328.67	360.143	251.383	406.304	269.534	309.074
Medtr8g015940.1	2,3-diketo-5-methylthio-1-phosphopentane phosphatase	20.9545	73.9801	66.366	53.7668	21.3675	44.4269	25.7751	30.5232
Medtr8g015950.1	2,3-diketo-5-methylthio-1-phosphopentane phosphatase	226.801	398.67	312.868	312.78	229.387	327.951	187.79	248.376
Medtr8g015960.1	2,3-diketo-5-methylthio-1-phosphopentane phosphatase	57.933	184.95	124.831	122.571	38.3359	150.244	18.4108	68.9967
Medtr8g101690.1	2,3-diketo-5-methylthio-1-phosphopentane phosphatase	208.312	139.74	213.319	187.124	175.339	172.861	178.953	175.718
Medtr2g062320.1	2,3-diketo-5-methylthio-1-phosphopentane phosphatase	0	0	0	0	0	0	0	0
Medtr8g442750.1	2,4-dienoyl-CoA reductase	1866.18	1611.12	1776.08	1751.13	2326.55	1852.2	1627.52	1935.42
Medtr1g031790.1	2,4-dihydroxyhept-2-ene-1,7-dioic acid aldolase, putative	322.946	286.33	276.525	295.267	280.92	332.798	340.968	318.229
Medtr0167s0060.1	20S proteasome alpha subunit E1	9.86093	10.96	11.061	10.6273	13.826	8.88537	8.83719	10.5162
Medtr0167s0060.2	20S proteasome alpha subunit E1	0	0	0	0	0	0	0	0
Medtr5g006840.1	20S proteasome beta protein	806.131	646.641	832.735	761.836	854.701	806.953	828.486	830.047
Medtr5g012470.1	20S proteasome beta protein	528.793	515.12	500.905	514.939	517.22	505.658	511.82	511.566
Medtr2g050000.1	20S proteasome beta protein	0	0	0	0	0	0	0	0
Medtr1g112250.1	20S proteasome subunit alpha	2.46523	2.74	1.58014	2.26179	2.51383	3.23104	2.94573	2.89687
Medtr5g016590.1	20S proteasome subunit alpha	2242.13	2331.74	2694.14	2422.67	2577.93	2416.82	2313.87	2436.21
Medtr6g024135.1	20S proteasome subunit alpha	2464	2349.55	2694.14	2502.57	2657.74	2642.19	2613.6	2637.84
Medtr7g070070.1	20S proteasome subunit alpha	324.178	349.35	365.013	346.18	460.659	338.452	461.743	420.285
Medtr1g112250.2	20S proteasome subunit alpha	0	0	0	0	0	0	0	0
Medtr1g022410.1	20S proteasome subunit alpha type 1	1702.24	1554.95	1788.72	1681.97	1833.84	1613.91	1869.07	1772.27
Medtr4g012740.1	20S proteasome subunit alpha type 1	263.78	220.57	271.784	252.045	286.576	250.406	251.86	262.947
Medtr4g057090.1	20S proteasome subunit alpha type 1	0	0	0	0	0.628457	0	0	0.209486
Medtr3g113730.1	20S proteasome subunit alpha type 1	0	0	0	0	0	0	0	0
Medtr2g082180.1	21.7 kDa class VI heat shock protein	85.0505	183.58	132.732	133.788	174.711	185.785	128.139	162.878
Medtr0769s0020.1	21.7 kDa class VI heat shock protein	0	0	0	0	0	0	0	0
Medtr1g075470.1	22.0 kDa class IV heat shock protein	1.23262	0	0	0.410872	0	0	0.736432	0.245477
Medtr1g076860.1	22.0 kDa class IV heat shock protein	1.23262	0	0	0.410872	0	4.03881	0	1.34627
Medtr1g076900.1	22.0 kDa class IV heat shock protein	1.23262	0	4.74043	1.99101	0	1.61552	2.94573	1.52042
Medtr1g076910.1	22.0 kDa class IV heat shock protein	2.46523	1.37	0	1.27841	1.25691	4.03881	1.47286	2.25619
Medtr5g061730.1	22.0 kDa class IV heat shock protein	0	0	0	0	1.25691	0	0.736432	0.664449
Medtr1g076880.1	22.0 kDa class IV heat shock protein	0	0	0	0	0	0	0	0
Medtr1g076890.1	22.0 kDa class IV heat shock protein	0	0	0	0	0	0	0	0
Medtr2g100500.1	23S rRNA (uracil-5)-methyltransferase RumA	98.6093	94.5301	148.533	113.891	87.9839	105.009	96.4726	96.4885
Medtr5g079860.1	23S rRNA m2A2503 methyltransferase	101.075	106.86	153.274	120.403	125.063	125.203	85.4262	111.897
Medtr8g064490.1	23S rRNA m2A2503 methyltransferase	234.197	250.71	322.349	269.085	290.975	244.752	374.844	303.524
Medtr5g005050.1	23S rRNA m2A2503 methyltransferase	0	0	0	0	0	0	0	0
Medtr5g005050.2	23S rRNA m2A2503 methyltransferase	0	0	0	0	0	0	0	0
Medtr3g114780.1	24-methylenesterol C-methyltransferase	2986.63	2911.25	3048.09	2981.99	2222.22	2597.76	3178.44	2666.14
Medtr1g100663.1	25.3 kDa vesicle transporter-like protein, putative	0	0	1.58014	0.526714	0	0	0	0
Medtr3g062510.1	26S protease regulatory subunit 6B	0	0	0	0	0	0	0.736432	0.245477
Medtr3g062510.2	26S protease regulatory subunit 6B	0	0	0	0	0	0	0	0
Medtr8g074130.1	26S protease regulatory subunit, putative	0	0	0	0	0	0	0.736432	0.245477
Medtr5g043640.1	26S proteasome non-ATPase regulatory subunit 10	407.996	454.84	532.508	465.115	506.536	462.847	510.348	493.244
Medtr1g026030.1	26S proteasome non-ATPase regulatory subunit 3	1279.46	1182.31	1441.09	1300.95	1253.14	1264.95	1257.09	1258.4
Medtr3g114480.1	26S proteasome non-ATPase regulatory subunit 3	0	0	0	0	0	0	0	0
Medtr3g114480.2	26S proteasome non-ATPase regulatory subunit 3	0	0	0	0	0	0	0	0
Medtr3g114480.3	26S proteasome non-ATPase regulatory subunit 3	0	0	0	0	0	0	0	0
Medtr1g107545.1	26S proteasome non-ATPase regulatory subunit 3, putative	0	0	0	0	0.628457	0	0.736432	0.454963
Medtr8g058790.1	26S proteasome non-ATPase regulatory subunit 5	9.86093	6.85001	12.6411	9.78403	10.0553	16.1552	10.3101	12.1735
Medtr8g061280.1	26S proteasome non-ATPase regulatory subunit 5	1.23262	0	0	0.410872	0	0	0	0
Medtr4g104080.1	26S proteasome non-ATPase regulatory subunit 6	1454.49	1442.61	1592.78	1496.63	1493.21	1411.97	1498.64	1467.94
Medtr8g046560.1	26S proteasome non-ATPase regulatory subunit 6	0	1.37	0	0.456667	0	0	0	0
Medtr1g009010.1	26S proteasome non-ATPase regulatory subunit-like protein	76.4222	95.9001	107.45	93.2573	88.6124	72.6985	83.9533	81.7547
Medtr1g019930.1	26S proteasome non-ATPase regulatory subunit-like protein	1741.69	1707.02	1682.85	1710.52	1727	1740.73	1755.65	1741.13
Medtr2g017680.1	26S proteasome non-ATPase regulatory subunit-like protein	2341.97	2485.18	2487.14	2438.1	2584.84	2385.32	2282.2	2417.45
Medtr3g109300.1	26S proteasome non-ATPase regulatory subunit-like protein	1575.28	1563.17	1616.49	1584.98	1540.35	1521.01	1287.28	1449.55
Medtr5g022440.1	26S proteasome non-ATPase regulatory subunit-like protein	1391.62	1339.86	1436.35	1389.28	1560.46	1362.69	1441.2	1454.78
Medtr5g027960.1	26S proteasome non-ATPase regulatory subunit-like protein	3181.38	3105.79	3316.72	3201.3	3208.27	2963.68	3198.33	3123.42
Medtr8g075390.1	26S proteasome non-ATPase regulatory subunit-like protein	1948.77	1893.34	2002.04	1948.05	2037.46	1953.17	2005.31	1998.64
Medtr1g009010.2	26S proteasome non-ATPase regulatory subunit-like protein	0	0	0	0	0	0	0	0
Medtr2g460780.1	26S proteasome non-ATPase regulatory subunit-like protein	0	0	0	0	0	0	0	0
Medtr2g460780.2	26S proteasome non-ATPase regulatory subunit-like protein	0	0	0	0	0	0	0	0
Medtr2g460780.3	26S proteasome non-ATPase regulatory subunit-like protein	0	0	0	0	0	0	0	0
Medtr2g067250.1	26S proteasome regulatory complex component	162.705	132.89	150.114	148.57	143.917	175.284	107.519	142.24
Medtr8g106120.1	26S proteasome regulatory complex component	0	0	0	0	0	0	0	0
Medtr8g106120.2	26S proteasome regulatory complex component	0	0	0	0	0	0	0	0
Medtr8g106120.3	26S proteasome regulatory complex component	0	0	0	0	0	0	0	0
Medtr1g095660.1	26S proteasome regulatory complex protein	541.119	543.891	493.004	526.005	553.67	532.315	548.642	544.876
Medtr8g023550.1	26S proteasome regulatory complex protein	1482.84	1405.62	1426.87	1438.44	1547.89	1420.85	1338.1	1435.61
Medtr1g016750.1	26S proteasome regulatory particle non-ATPase subunit 12	2362.93	2282.42	2310.17	2318.51	2392.53	2243.96	2464.84	2367.11
Medtr3g070180.1	26S proteasome regulatory particle non-ATPase subunit 8	1369.44	1342.6	1362.08	1358.04	1420.31	1309.38	1311.59	1347.09
Medtr5g081980.1	26S proteasome regulatory particle non-ATPase subunit 8	783.944	809.671	976.528	856.714	963.424	877.229	933.796	924.816
Medtr1g083330.1	26S proteasome regulatory particle triple-A ATPase protein	1227.69	1105.59	1246.73	1193.34	1270.11	1120.36	1240.89	1210.45
Medtr3g112260.1	26S proteasome regulatory particle triple-A ATPase protein	2745.04	2411.2	2934.32	2696.85	2770.87	2739.93	2478.83	2663.21
Medtr3g117230.1	26S proteasome regulatory particle triple-A ATPase protein	18.4892	16.44	15.8014	16.9102	17.5968	14.5397	9.57362	13.9034
Medtr4g033235.1	26S proteasome regulatory particle triple-A ATPase protein	278.571	256.19	301.807	278.856	323.027	260.099	290.154	291.093
Medtr4g094270.1	26S proteasome regulatory particle triple-A ATPase protein	4338.81	4523.74	4530.27	4464.27	4708.4	4270.63	4284.56	4421.2
Medtr8g092390.1	26S proteasome regulatory subunit N5	12.3262	15.07	18.9617	15.4526	25.1383	13.7319	27.9844	22.2849
Medtr8g092450.1	26S proteasome regulatory subunit N5	1399.02	1367.26	1445.83	1404.04	1329.81	1363.5	1290.23	1327.85
Medtr3g009940.1	26S proteasome regulatory subunit rpn2, putative	89.981	97.2701	58.4653	81.9055	90.4978	79.1606	87.6355	85.7646
Medtr4g078780.1	26S proteasome regulatory subunit S2 1B	0	0	0	0	0.628457	0	0	0.209486
Medtr1g058950.1	26S proteasome regulatory subunit S2 1B	0	0	0	0	0	0	0	0
Medtr4g078780.2	26S proteasome regulatory subunit S2 1B	0	0	0	0	0	0	0	0
Medtr4g078780.3	26S proteasome regulatory subunit S2 1B	0	0	0	0	0	0	0	0
Medtr6g025300.1	26S proteasome subunit RPN7	1.23262	0	1.58014	0.937586	0.628457	0	0	0.209486
Medtr2g014950.1	28 kDa heat- and acid-stable phosphoprotein-like protein	12.3262	16.44	17.3816	15.3826	20.7391	20.194	35.3488	25.4273
Medtr4g088110.1	28 kDa heat- and acid-stable phosphoprotein-like protein	1931.51	1878.27	2109.49	1973.09	2160.01	2020.21	2219.61	2133.27
Medtr3g031280.1	28S ribosomal protein S29	338.97	420.59	551.47	437.01	387.129	413.574	394.728	398.477
Medtr2g058330.1	2-aminoethanethiol dioxygenase-like protein	18.4892	17.81	25.2823	20.5272	24.5098	27.4639	30.1937	27.3891
Medtr6g011530.1	2-aminoethanethiol dioxygenase-like protein	73.957	112.34	48.9844	78.4272	75.4148	63.0054	211.356	116.592
Medtr6g027730.1	2-aminoethanethiol dioxygenase-like protein	382.111	356.2	202.258	313.523	273.379	195.478	1669.49	712.783
Medtr7g009710.1	2-aminoethanethiol dioxygenase-like protein	1698.55	1713.87	1158.24	1523.55	940.8	743.14	3215.26	1633.07
Medtr7g086380.1	2-aminoethanethiol dioxygenase-like protein	315.55	179.47	127.992	207.671	138.889	50.8889	1054.57	414.783
Medtr2g055320.1	2-aminoethanethiol dioxygenase-like protein	0	0	0	0	0	0	0	0
Medtr6g011530.2	2-aminoethanethiol dioxygenase-like protein	0	0	0	0	0	0	0	0
Medtr4g055260.1	2-carboxy-D-arabinitol 1-phosphate (CA1P) phosphatase	53.0025	50.69	61.6255	55.106	40.8497	51.6967	64.0696	52.2053
Medtr5g010010.1	2-C-methyl-D-erythritol 2,4-cyclodiphosphate synthase	491.814	491.83	380.814	454.82	419.181	432.152	483.1	444.811
Medtr4g134540.1	2-C-methyl-D-erythritol 4-phosphate cytidylyltransferase	129.425	108.23	107.45	115.035	99.9246	121.164	111.938	111.009
Medtr4g134540.2	2-C-methyl-D-erythritol 4-phosphate cytidylyltransferase	11.0935	13.7	6.32057	10.3714	11.3122	9.69313	13.9922	11.6659
Medtr7g081220.1	2-dehydro-3-deoxyphosphooctonate aldolase	0	0	0	0	0.628457	0	0	0.209486
Medtr7g081220.2	2-dehydro-3-deoxyphosphooctonate aldolase	1.23262	6.85001	1.58014	3.22092	0	2.42328	2.94573	1.78967
Medtr7g081220.3	2-dehydro-3-deoxyphosphooctonate aldolase	0	0	0	0	0	0	0	0
Medtr5g082850.1	2-deoxymugineic-acid 2-dioxygenase-like protein, putative	234.197	157.55	137.472	176.407	156.486	139.743	100.155	132.128
Medtr1g112030.1	2Fe-2S ferredoxin superfamily protein	0	0	0	0	0.628457	0	0	0.209486
Medtr1g112050.1	2Fe-2S ferredoxin superfamily protein	580.562	746.651	812.193	713.135	808.195	729.408	754.843	764.149
Medtr2g006290.1	2Fe-2S ferredoxin superfamily protein	59.1656	17.81	14.2213	30.399	11.3122	32.3104	19.1472	20.9233
Medtr2g086510.1	2Fe-2S ferredoxin superfamily protein	1564.19	1416.58	1711.29	1564.02	1610.73	1426.51	1445.62	1494.29
Medtr4g053120.1	2Fe-2S ferredoxin superfamily protein	1702.24	1405.62	1302.04	1469.97	1322.9	1168.83	2073.79	1521.84
Medtr4g098490.1	2Fe-2S ferredoxin superfamily protein	56.7004	79.4601	50.5646	62.2417	64.1026	66.2364	116.356	82.2318
Medtr5g006320.1	2Fe-2S ferredoxin superfamily protein	71.4918	58.9101	61.6255	64.0091	65.9879	46.0424	74.3797	62.1367
Medtr8g088720.1	2Fe-2S ferredoxin superfamily protein	0	0	0	0	0	0	1.47286	0.490955
Medtr1g112030.2	2Fe-2S ferredoxin superfamily protein	0	0	0	0	0	0	0	0
Medtr1g112030.3	2Fe-2S ferredoxin superfamily protein	0	0	0	0	0	0	0	0
Medtr1g112030.4	2Fe-2S ferredoxin superfamily protein	0	0	0	0	0	0	0	0
Medtr7g051230.1	2Fe-2S ferredoxin-like protein	1566.66	1682.36	1607	1618.67	1509.55	1647.02	1854.34	1670.3
Medtr1g011510.1	2Fe-2S iron-sulfur cluster-binding domain protein	89.981	80.8301	67.9461	79.5857	87.3555	84.8149	105.31	92.4934
Medtr2g101380.1	2Fe-2S iron-sulfur cluster-binding domain protein	0	0	0	0	0	0	0.736432	0.245477
Medtr4g131820.1	2Fe-2S iron-sulfur cluster-binding domain protein	0	0	0	0	0.628457	0	0	0.209486
Medtr1g112970.1	2Fe-2S iron-sulfur cluster-binding domain protein	0	0	0	0	0	0	0	0
Medtr4g131820.2	2Fe-2S iron-sulfur cluster-binding domain protein	0	0	0	0	0	0	0	0
Medtr4g131820.3	2Fe-2S iron-sulfur cluster-binding domain protein	0	0	0	0	0	0	0	0
Medtr1239s0010.1	2-hydroxy-6-oxo-6-phenylhexa-2,4-dienoate hydrolase, putative	0	1.37	0	0.456667	0	0	0	0
Medtr6g004200.1	2-hydroxyacyl-CoA lyase	1215.36	902.831	907.002	1008.4	1335.47	980.622	1145.15	1153.75
Medtr1g104930.1	2-hydroxyisoflavanone dehydratase	301.991	242.49	320.769	288.417	334.339	239.097	272.48	281.972
Medtr1g104933.1	2-hydroxyisoflavanone dehydratase	57.933	68.5001	66.366	64.2663	68.5018	75.9295	77.3254	73.9189
Medtr1g105020.1	2-hydroxyisoflavanone dehydratase	4444.82	5032.01	3057.58	4178.14	5825.79	4012.15	2763.09	4200.35
Medtr3g450680.1	2-hydroxyisoflavanone dehydratase	182.427	143.85	101.129	142.469	142.66	108.24	242.286	164.395
Medtr5g005850.1	2-hydroxyisoflavanone dehydratase	27.1176	15.07	22.122	21.4365	44.6204	20.194	14.7286	26.5144
Medtr7g051020.1	2-hydroxyisoflavanone dehydratase	13.5588	28.77	39.5036	27.2775	26.3952	29.8872	21.3565	25.8796
Medtr8g040860.1	2-hydroxyisoflavanone dehydratase	2.46523	0	0	0.821744	1.25691	0	1.47286	0.909926
Medtr5g005900.1	2-hydroxyisoflavanone dehydratase	0	0	0	0	0	0	0	0
Medtr5g005920.1	2-hydroxyisoflavanone dehydratase	0	0	0	0	0	0	0	0
Medtr1g116500.1	2-isopropylmalate synthase	1639.38	1700.17	1667.05	1668.87	1393.92	1663.18	1503.79	1520.3
Medtr2g078470.1	2-isopropylmalate synthase	0	0	1.58014	0.526714	0	0	0	0
Medtr7g033125.1	2-isopropylmalate synthase	1532.14	2730.41	1918.29	2060.28	3212.04	2655.11	2592.98	2820.04
Medtr4g009880.1	2-methoxy-6-polyprenyl-1,4-benzoquinol methylase	558.375	554.851	545.149	552.792	605.832	573.51	617.867	599.07
Medtr1g071110.1	2-methyl-6-phytylbenzoquinone methyltranferase	35.7459	32.88	39.5036	36.0432	31.4228	33.926	41.9766	35.7751
Medtr1g076570.1	2-methyl-6-phytylbenzoquinone methyltranferase	22.1871	4.11	9.48085	11.926	3.14228	11.3087	10.3101	8.25366
Medtr1g071110.2	2-methyl-6-phytylbenzoquinone methyltranferase	0	0	0	0	0	0	0	0
Medtr3g069190.1	2-nitropropane dioxygenase-like protein	0	0	0	0	0	0	0	0
Medtr3g069190.2	2-nitropropane dioxygenase-like protein	0	0	0	0	0	0	0	0
Medtr3g069190.3	2-nitropropane dioxygenase-like protein	0	0	0	0	0	0	0	0
Medtr1g071470.1	2OG-Fe(II) oxygenase domain protein, putative	125.727	86.3101	146.953	119.663	121.292	105.009	90.5812	105.627
Medtr0009s0400.1	2OG-Fe(II) oxygenase family oxidoreductase	1.23262	0	1.58014	0.937586	0.628457	0.807761	0	0.478739
Medtr0009s0480.1	2OG-Fe(II) oxygenase family oxidoreductase	72.7244	57.5401	116.931	82.3983	93.64	84.0072	151.705	109.784
Medtr0032s0040.1	2OG-Fe(II) oxygenase family oxidoreductase	677.939	576.771	462.982	572.564	470.086	455.577	420.503	448.722
Medtr0314s0030.1	2OG-Fe(II) oxygenase family oxidoreductase	181.195	113.71	86.9078	127.271	159	144.589	114.147	139.245
Medtr1g014720.1	2OG-Fe(II) oxygenase family oxidoreductase	620.006	532.931	477.203	543.38	446.833	462.847	497.092	468.924
Medtr1g033810.1	2OG-Fe(II) oxygenase family oxidoreductase	1031.7	886.391	268.624	728.905	430.493	695.482	305.619	477.198
Medtr1g043775.1	2OG-Fe(II) oxygenase family oxidoreductase	11.0935	2.74	4.74043	6.19133	9.42685	11.3087	8.10076	9.61209
Medtr1g043840.1	2OG-Fe(II) oxygenase family oxidoreductase	17.2566	10.96	14.2213	14.146	21.996	8.07761	16.9379	15.6705
Medtr1g048940.1	2OG-Fe(II) oxygenase family oxidoreductase	0	0	0	0	0	0	0.736432	0.245477
Medtr1g070080.1	2OG-Fe(II) oxygenase family oxidoreductase	48.072	56.1701	72.6865	58.9762	86.0986	74.314	36.8216	65.7447
Medtr1g089865.1	2OG-Fe(II) oxygenase family oxidoreductase	639.728	674.041	549.89	621.219	409.754	616.322	815.231	613.769
Medtr1g093120.1	2OG-Fe(II) oxygenase family oxidoreductase	161.473	130.15	93.2284	128.284	117.521	110.663	61.1239	96.4362
Medtr1g093140.1	2OG-Fe(II) oxygenase family oxidoreductase	599.052	452.1	265.464	438.872	681.875	428.921	341.705	484.167
Medtr1g109230.1	2OG-Fe(II) oxygenase family oxidoreductase	496.745	402.78	504.065	467.863	466.315	474.964	420.503	453.927
Medtr2g007060.1	2OG-Fe(II) oxygenase family oxidoreductase	12.3262	9.59001	6.32057	9.41225	11.3122	4.84657	6.62789	7.59556
Medtr2g007120.1	2OG-Fe(II) oxygenase family oxidoreductase	1.23262	0	0	0.410872	0	0	0	0
Medtr2g027110.2	2OG-Fe(II) oxygenase family oxidoreductase	1.23262	1.37	0	0.867539	0	0	0.736432	0.245477
Medtr2g068950.1	2OG-Fe(II) oxygenase family oxidoreductase	235.43	142.48	71.1064	149.672	71.0156	103.393	121.511	98.6401
Medtr2g068960.1	2OG-Fe(II) oxygenase family oxidoreductase	44.3742	63.0201	39.5036	48.9659	27.6521	59.7743	39.0309	42.1524
Medtr2g069010.1	2OG-Fe(II) oxygenase family oxidoreductase	241.593	175.36	94.8085	170.587	86.0986	125.203	156.86	122.721
Medtr2g069020.2	2OG-Fe(II) oxygenase family oxidoreductase	29.5828	26.03	30.0227	28.5452	15.083	27.4639	12.5194	18.3554
Medtr2g069060.2	2OG-Fe(II) oxygenase family oxidoreductase	28.3502	26.03	14.2213	22.8672	16.9683	19.3863	24.3023	20.219
Medtr2g069090.1	2OG-Fe(II) oxygenase family oxidoreductase	798.736	908.311	973.368	893.471	869.784	955.581	480.154	768.506
Medtr2g072890.1	2OG-Fe(II) oxygenase family oxidoreductase	3.69785	1.37	3.16028	2.74271	3.14228	0	6.62789	3.25672
Medtr2g072930.1	2OG-Fe(II) oxygenase family oxidoreductase	20.9545	17.81	25.2823	21.3489	19.4822	8.88537	10.3101	12.8925
Medtr2g437380.1	2OG-Fe(II) oxygenase family oxidoreductase	38.2111	65.7601	20.5418	41.5043	21.996	30.6949	126.666	59.7858
Medtr3g040440.1	2OG-Fe(II) oxygenase family oxidoreductase	250.221	220.57	218.06	229.617	214.932	215.672	190.736	207.113
Medtr3g043900.1	2OG-Fe(II) oxygenase family oxidoreductase	189.823	280.85	208.579	226.417	456.26	245.559	139.922	280.58
Medtr3g045230.1	2OG-Fe(II) oxygenase family oxidoreductase	83.8179	57.5401	79.0071	73.455	141.403	67.8519	74.3797	94.5448
Medtr3g092890.1	2OG-Fe(II) oxygenase family oxidoreductase	85.0505	146.59	60.0454	97.2287	147.059	75.1218	136.24	119.474
Medtr3g117420.1	2OG-Fe(II) oxygenase family oxidoreductase	1567.89	1449.46	1425.29	1480.88	2313.35	1559.79	1564.18	1812.44
Medtr3g464530.1	2OG-Fe(II) oxygenase family oxidoreductase	107.238	78.0901	173.816	119.714	126.948	54.9278	94.2633	92.0464
Medtr4g094900.1	2OG-Fe(II) oxygenase family oxidoreductase	252.686	178.1	172.236	201.007	217.446	172.053	214.302	201.267
Medtr4g100590.1	2OG-Fe(II) oxygenase family oxidoreductase	88.7484	58.9101	74.2667	73.975	54.0473	82.3916	37.5581	57.999
Medtr4g100600.1	2OG-Fe(II) oxygenase family oxidoreductase	1.23262	2.74	0	1.32421	0	0	2.2093	0.736432
Medtr4g100610.1	2OG-Fe(II) oxygenase family oxidoreductase	145.449	105.49	218.06	156.333	115.636	141.358	75.1161	110.703
Medtr4g115990.1	2OG-Fe(II) oxygenase family oxidoreductase	0	1.37	3.16028	1.5101	0.628457	0.807761	0.736432	0.724217
Medtr4g119410.1	2OG-Fe(II) oxygenase family oxidoreductase	570.702	471.28	461.402	501.128	639.769	441.038	347.596	476.134
Medtr5g048550.1	2OG-Fe(II) oxygenase family oxidoreductase	10718.8	9232.44	7211.77	9054.35	14102.6	8710.9	6502.7	9772.05
Medtr5g048570.1	2OG-Fe(II) oxygenase family oxidoreductase	94.9115	102.75	61.6255	86.429	81.6994	73.5063	44.1859	66.4639
Medtr5g048740.1	2OG-Fe(II) oxygenase family oxidoreductase	6.16308	10.96	18.9617	12.0283	13.1976	13.7319	15.4651	14.1315
Medtr5g055800.1	2OG-Fe(II) oxygenase family oxidoreductase	8.62832	2.74	12.6411	8.00315	15.7114	7.26985	11.7829	11.5881
Medtr5g091920.1	2OG-Fe(II) oxygenase family oxidoreductase	141.751	150.7	178.556	157.002	189.165	155.09	168.643	170.966
Medtr6g015950.1	2OG-Fe(II) oxygenase family oxidoreductase	166.403	82.2001	83.7475	110.784	357.592	58.9666	149.496	188.685
Medtr6g035160.1	2OG-Fe(II) oxygenase family oxidoreductase	0	0	1.58014	0.526714	1.25691	0	0	0.418971
Medtr6g081860.1	2OG-Fe(II) oxygenase family oxidoreductase	1132.77	1172.72	1395.27	1233.59	1425.97	1244.76	1279.18	1316.64
Medtr6g088665.1	2OG-Fe(II) oxygenase family oxidoreductase	179.962	183.58	150.114	171.219	201.735	177.707	109.728	163.057
Medtr7g016080.1	2OG-Fe(II) oxygenase family oxidoreductase	0	8.22001	0	2.74	1.25691	0.807761	61.1239	21.0629
Medtr7g029655.1	2OG-Fe(II) oxygenase family oxidoreductase	24.6523	23.29	26.8624	24.9349	20.7391	37.157	24.3023	27.3994
Medtr7g056347.1	2OG-Fe(II) oxygenase family oxidoreductase	0	0	0	0	0.628457	0	0	0.209486
Medtr7g056393.1	2OG-Fe(II) oxygenase family oxidoreductase	2.46523	4.11	1.58014	2.71846	10.6838	6.46209	2.2093	6.45172
Medtr7g062560.1	2OG-Fe(II) oxygenase family oxidoreductase	186.125	128.78	203.838	172.915	218.074	159.129	216.511	197.905
Medtr7g062570.1	2OG-Fe(II) oxygenase family oxidoreductase	0	0	0	0	0	0	0.736432	0.245477
Medtr7g062580.1	2OG-Fe(II) oxygenase family oxidoreductase	525.095	497.31	263.884	428.763	430.493	286.755	878.564	531.937
Medtr7g062600.1	2OG-Fe(II) oxygenase family oxidoreductase	440.044	120.56	36.3433	198.983	23.8814	67.0442	210.62	100.515
Medtr7g063730.1	2OG-Fe(II) oxygenase family oxidoreductase	1352.18	2170.08	1264.11	1595.46	1090.37	2078.37	2323.44	1830.73
Medtr7g094250.1	2OG-Fe(II) oxygenase family oxidoreductase	166.403	186.32	312.868	221.864	184.766	201.94	92.054	159.587
Medtr7g102720.1	2OG-Fe(II) oxygenase family oxidoreductase	4.93047	5.48001	0	3.47016	0.628457	7.26985	3.68216	3.86016
Medtr8g006930.1	2OG-Fe(II) oxygenase family oxidoreductase	581.795	484.98	415.577	494.118	619.03	386.918	645.115	550.354
Medtr8g041620.1	2OG-Fe(II) oxygenase family oxidoreductase	23.4197	35.62	71.1064	43.3821	54.0473	46.0424	29.4573	43.1823
Medtr8g062600.1	2OG-Fe(II) oxygenase family oxidoreductase	0	0	3.16028	1.05343	0	0	0.736432	0.245477
Medtr8g074050.1	2OG-Fe(II) oxygenase family oxidoreductase	2.46523	0	0	0.821744	0.628457	0.807761	2.94573	1.46065
Medtr0009s0480.2	2OG-Fe(II) oxygenase family oxidoreductase	0	0	0	0	0	0	0	0
Medtr1g034130.1	2OG-Fe(II) oxygenase family oxidoreductase	0	0	0	0	0	0	0	0
Medtr1g043775.2	2OG-Fe(II) oxygenase family oxidoreductase	0	0	0	0	0	0	0	0
Medtr1g043810.1	2OG-Fe(II) oxygenase family oxidoreductase	0	0	0	0	0	0	0	0
Medtr1g043810.2	2OG-Fe(II) oxygenase family oxidoreductase	0	0	0	0	0	0	0	0
Medtr1g070110.1	2OG-Fe(II) oxygenase family oxidoreductase	0	0	0	0	0	0	0	0
Medtr1g089865.2	2OG-Fe(II) oxygenase family oxidoreductase	0	0	0	0	0	0	0	0
Medtr1g089865.3	2OG-Fe(II) oxygenase family oxidoreductase	0	0	0	0	0	0	0	0
Medtr1g093110.1	2OG-Fe(II) oxygenase family oxidoreductase	0	0	0	0	0	0	0	0
Medtr2g027110.1	2OG-Fe(II) oxygenase family oxidoreductase	0	0	0	0	0	0	0	0
Medtr2g069020.1	2OG-Fe(II) oxygenase family oxidoreductase	0	0	0	0	0	0	0	0
Medtr2g069060.1	2OG-Fe(II) oxygenase family oxidoreductase	0	0	0	0	0	0	0	0
Medtr2g072910.1	2OG-Fe(II) oxygenase family oxidoreductase	0	0	0	0	0	0	0	0
Medtr2g072910.2	2OG-Fe(II) oxygenase family oxidoreductase	0	0	0	0	0	0	0	0
Medtr2g437380.2	2OG-Fe(II) oxygenase family oxidoreductase	0	0	0	0	0	0	0	0
Medtr3g026150.1	2OG-Fe(II) oxygenase family oxidoreductase	0	0	0	0	0	0	0	0
Medtr3g026150.2	2OG-Fe(II) oxygenase family oxidoreductase	0	0	0	0	0	0	0	0
Medtr3g026150.3	2OG-Fe(II) oxygenase family oxidoreductase	0	0	0	0	0	0	0	0
Medtr3g117430.1	2OG-Fe(II) oxygenase family oxidoreductase	0	0	0	0	0	0	0	0
Medtr3g117485.1	2OG-Fe(II) oxygenase family oxidoreductase	0	0	0	0	0	0	0	0
Medtr3g117485.2	2OG-Fe(II) oxygenase family oxidoreductase	0	0	0	0	0	0	0	0
Medtr3g464530.2	2OG-Fe(II) oxygenase family oxidoreductase	0	0	0	0	0	0	0	0
Medtr4g024660.1	2OG-Fe(II) oxygenase family oxidoreductase	0	0	0	0	0	0	0	0
Medtr4g100590.2	2OG-Fe(II) oxygenase family oxidoreductase	0	0	0	0	0	0	0	0
Medtr4g100600.2	2OG-Fe(II) oxygenase family oxidoreductase	0	0	0	0	0	0	0	0
Medtr6g088665.2	2OG-Fe(II) oxygenase family oxidoreductase	0	0	0	0	0	0	0	0
Medtr7g062550.1	2OG-Fe(II) oxygenase family oxidoreductase	0	0	0	0	0	0	0	0
Medtr7g078010.1	2OG-Fe(II) oxygenase family oxidoreductase	0	0	0	0	0	0	0	0
Medtr7g078010.2	2OG-Fe(II) oxygenase family oxidoreductase	0	0	0	0	0	0	0	0
Medtr8g041600.1	2OG-Fe(II) oxygenase family oxidoreductase	0	0	0	0	0	0	0	0
Medtr8g041600.2	2OG-Fe(II) oxygenase family oxidoreductase	0	0	0	0	0	0	0	0
Medtr8g063070.1	2OG-Fe(II) oxygenase family oxidoreductase	0	0	0	0	0	0	0	0
Medtr8g074070.1	2OG-Fe(II) oxygenase family oxidoreductase	0	0	0	0	0	0	0	0
Medtr8g074070.2	2OG-Fe(II) oxygenase family oxidoreductase	0	0	0	0	0	0	0	0
Medtr8g102600.1	2OG-Fe(II) oxygenase family oxidoreductase	0	0	0	0	0	0	0	0
Medtr8g102600.2	2OG-Fe(II) oxygenase family oxidoreductase	0	0	0	0	0	0	0	0
Medtr8g469400.1	2OG-Fe(II) oxygenase family oxidoreductase	0	0	0	0	0	0	0	0
Medtr0009s0410.1	2OG-Fe(II) oxygenase family oxidoreductase, putative	0	0	0	0	0.628457	0	0	0.209486
Medtr7g045650.1	2OG-Fe(II) oxygenase family oxidoreductase, putative	539.886	287.7	417.158	414.915	163.399	210.018	240.813	204.743
Medtr8g009180.1	2OG-Fe(II) oxygenase family oxidoreductase, putative	0	0	0	0	0.628457	0	0	0.209486
Medtr1g101840.1	2OG-Fe(II) oxygenase family protein	145.449	126.04	101.129	124.206	109.98	120.356	120.775	117.037
Medtr3g085290.1	2OG-Fe(II) oxygenase family protein	453.603	405.52	505.646	454.923	441.805	463.655	598.72	501.393
Medtr4g029340.1	2OG-Fe(II) oxygenase family protein	48.072	53.4301	63.2057	54.9026	53.4188	49.2734	67.7518	56.8147
Medtr6g059320.1	2OG-Fe(II) oxygenase family protein	101.075	126.04	109.03	112.048	95.5254	109.048	150.969	118.514
Medtr1g008700.1	2-on-2 hemoglobin	499.21	465.8	330.25	431.753	415.41	340.067	1019.96	591.812
Medtr3g109420.1	2-on-2 hemoglobin	372.25	368.53	437.699	392.827	698.215	363.492	566.316	542.675
Medtr5g055667.1	2-oxoacid dehydrogenase acyltransferase domain protein	1.23262	0	0	0.410872	0	0	0.736432	0.245477
Medtr1g096240.1	2-oxoacid dehydrogenase acyltransferase family protein	1310.27	1335.75	1409.49	1351.84	1031.93	1361.89	1080.35	1158.05
Medtr1g111140.1	2-oxoacid dehydrogenase acyltransferase family protein	901.043	924.751	884.88	903.558	634.741	924.079	827.014	795.278
Medtr2g006820.1	2-oxoacid dehydrogenase acyltransferase family protein	1301.64	1280.95	1368.4	1317	1369.41	1353.81	1363.14	1362.12
Medtr4g120220.1	2-oxoacid dehydrogenase acyltransferase family protein	1402.72	942.561	1117.16	1154.15	1175.84	1203.56	1689.38	1356.26
Medtr5g093300.1	2-oxoacid dehydrogenase acyltransferase family protein	410.461	384.97	412.417	402.616	408.497	407.919	423.449	413.288
Medtr8g036165.1	2-oxoglutarate (2OG) and Fe(II)-dependent oxygenase superfamily protein	719.848	771.311	684.202	725.12	779.915	839.264	882.982	834.054
Medtr2g069480.1	2-oxoglutarate (2OG) and Fe(II)-dependent oxygenase superfamily protein	0	0	0	0	0	0	0	0
Medtr2g069480.2	2-oxoglutarate (2OG) and Fe(II)-dependent oxygenase superfamily protein	0	0	0	0	0	0	0	0
Medtr8g041610.1	2-oxoglutarate (2OG) and Fe(II)-dependent oxygenase superfamily protein, putative	0	1.37	0	0.456667	0	0	0	0
Medtr5g092530.1	2-oxoglutarate dehydrogenase E2 subunit	41.909	54.8001	41.0837	45.9309	49.6481	49.2734	58.1782	52.3666
Medtr2g009220.1	2-oxoglutarate/malate translocator	824.621	875.431	876.979	859.01	745.978	863.497	1095.07	901.517
Medtr4g065007.1	2-oxoglutarate/malate translocator	446.207	574.031	486.684	502.307	354.45	483.849	794.611	544.303
Medtr1g011600.1	2-oxoglutarate-dependent dioxygenase	2.46523	1.37	0	1.27841	1.88537	0.807761	4.41859	2.37058
Medtr4g011690.1	2-oxoglutarate-dependent dioxygenase	202.149	230.16	94.8085	175.706	100.553	126.011	105.31	110.625
Medtr4g099380.1	2-oxoglutarate-dependent dioxygenase	263.78	224.68	255.983	248.148	310.458	204.364	199.573	238.131
Medtr7g090520.1	2-oxoglutarate-dependent dioxygenase	70.2591	43.84	151.694	88.5976	74.1579	62.1976	123.721	86.692
Medtr1g034100.1	2-oxoglutarate-dependent dioxygenase	0	0	0	0	0	0	0	0
Medtr2g069070.1	2-oxoglutarate-dependent dioxygenase	0	0	0	0	0	0	0	0
Medtr4g011720.1	2-oxoglutarate-dependent dioxygenase	0	0	0	0	0	0	0	0
Medtr4g011720.2	2-oxoglutarate-dependent dioxygenase	0	0	0	0	0	0	0	0
Medtr5g024940.1	2-oxoglutarate-dependent dioxygenase	0	0	0	0	0	0	0	0
Medtr6g035155.1	2-oxoglutarate-dependent dioxygenase	0	0	0	0	0	0	0	0
Medtr7g056370.1	2-oxoglutarate-dependent dioxygenase	0	0	0	0	0	0	0	0
Medtr7g118200.1	2-oxoisovalerate dehydrogenase E1 component, alpha subunit	0	0	1.58014	0.526714	0	0	0	0
Medtr8g075470.1	2-oxoisovalerate dehydrogenase E1 component, alpha subunit	49.3047	41.1	67.9461	52.7836	45.8773	53.3122	30.9302	43.3732
Medtr3g096390.1	2-oxoisovalerate dehydrogenase E1 component, alpha subunit	0	0	0	0	0	0	0	0
Medtr3g096390.2	2-oxoisovalerate dehydrogenase E1 component, alpha subunit	0	0	0	0	0	0	0	0
Medtr3g088845.1	2-oxoisovalerate dehydrogenase subunit alpha	0	0	0	0	0	0	0	0
Medtr3g088845.2	2-oxoisovalerate dehydrogenase subunit alpha	0	0	0	0	0	0	0	0
Medtr3g088845.3	2-oxoisovalerate dehydrogenase subunit alpha	0	0	0	0	0	0	0	0
Medtr1g056720.1	2-phosphoglycerate kinase	1.23262	2.74	3.16028	2.37763	5.02765	7.26985	4.41859	5.57203
Medtr2g095260.1	2-phosphoglycerate kinase	586.726	634.311	578.332	599.789	618.401	611.475	521.394	583.757
Medtr4g036835.1	2-phosphoglycerate kinase	35.7459	28.77	20.5418	28.3526	33.9367	29.0794	31.6666	31.5609
Medtr0372s0010.1	2-phosphoglycerate kinase	0	0	0	0	0	0	0	0
Medtr4g036835.2	2-phosphoglycerate kinase	0	0	0	0	0	0	0	0
Medtr4g036835.3	2-phosphoglycerate kinase	0	0	0	0	0	0	0	0
Medtr2g083110.1	2S albumin seed storage protein (Conglutin / Ara h 6 allergen)	0	0	0	0	0	0	0	0
Medtr2g083130.1	2S albumin seed storage protein (Conglutin / Ara h 6 allergen)	0	0	0	0	0	0	0	0
Medtr2g083160.1	2S albumin seed storage protein (Conglutin / Ara h 6 allergen)	0	0	0	0	0	0	0	0
Medtr2g030240.1	2-succinylbenzoate-CoA ligase/peroxisomal protein	0	1.37	3.16028	1.5101	7.54148	1.61552	3.68216	4.27972
Medtr2g030240.2	2-succinylbenzoate-CoA ligase/peroxisomal protein	0	0	0	0	0	0	0	0
Medtr2g012510.1	3'(2'),5'-bisphosphate nucleotidase	144.216	163.03	161.175	156.14	176.596	161.552	167.17	168.44
Medtr4g090525.1	3'(2'),5'-bisphosphate nucleotidase	2.46523	4.11	6.32057	4.2986	17.5968	4.03881	6.62789	9.42116
Medtr4g094672.1	3'(2'),5'-bisphosphate nucleotidase	294.595	264.41	314.448	291.151	287.205	310.988	295.309	297.834
Medtr8g464260.1	3'(2'),5'-bisphosphate nucleotidase	78.8875	49.32	101.129	76.4455	72.901	95.3158	58.1782	75.465
Medtr2g009270.1	3,4-dihydroxy-2-butanone 4-phosphate synthase	1362.04	1902.93	1068.18	1444.38	1781.05	2096.14	2070.11	1982.43
Medtr2g096330.1	3,4-dihydroxy-2-butanone 4-phosphate synthase	0	0	0	0	0	0	0	0
Medtr4g094130.1	3,4-dihydroxy-2-butanone 4-phosphate synthase	0	0	0	0	0	0	0	0
Medtr4g094130.2	3,4-dihydroxy-2-butanone 4-phosphate synthase	0	0	0	0	0	0	0	0
Medtr6g073003.1	3,4-dihydroxy-2-butanone kinase, putative	443.742	328.8	323.929	365.49	333.71	403.073	287.209	341.331
Medtr6g073003.2	3,4-dihydroxy-2-butanone kinase, putative	0	0	0	0	0	0	0	0
Medtr4g102550.1	3,5-epimerase/4-reductase	4211.85	3035.92	3030.71	3426.16	2462.92	2690.65	3039.26	2730.94
Medtr2g020160.1	3,8-divinyl protochlorophyllide A 8-vinyl reductase	29.5828	26.03	20.5418	25.3849	29.5375	17.7707	52.2867	33.1983
Medtr1g097610.1	30S ribosomal protein S1	81.3527	94.5301	116.931	97.6044	98.0392	94.508	88.3719	93.6397
Medtr2g033020.1	30S ribosomal protein S1	481.953	463.06	486.684	477.232	419.809	496.773	525.076	480.553
Medtr3g058430.1	30S ribosomal protein S10	245.291	235.64	246.502	242.478	226.244	231.827	307.829	255.3
Medtr2g101550.1	30S ribosomal protein S11P	0	0	0	0	0.628457	0	0.736432	0.454963
Medtr3g108030.1	30S ribosomal protein S11P	0	0	0	0	0	0	0	0
Medtr3g073140.1	30S ribosomal protein S13	331.574	241.12	286.006	286.233	258.924	280.293	229.03	256.083
Medtr8g079770.1	30S ribosomal protein S14	0	0	0	0	0	0	0	0
Medtr4g009100.1	30S ribosomal protein S15	277.339	347.98	402.936	342.752	328.683	363.492	318.139	336.771
Medtr0002s0210.1	30S ribosomal protein S15	0	0	0	0	0	0	0	0
Medtr4g006090.1	30S ribosomal protein S15	0	0	0	0	0	0	0	0
Medtr4g009100.2	30S ribosomal protein S15	0	0	0	0	0	0	0	0
Medtr6g042190.1	30S ribosomal protein S15	0	0	0	0	0	0	0	0
Medtr2g101770.1	30S ribosomal protein S17	354.994	335.65	406.097	365.58	339.367	336.836	377.79	351.331
Medtr3g035720.1	30S ribosomal protein S19P	6.16308	4.11	0	3.42436	3.77074	4.03881	8.10076	5.30343
Medtr4g051420.1	30S ribosomal protein S19P	0	0	0	0	0	0	0	0
Medtr4g051110.1	30S ribosomal protein S2	1.23262	2.74	0	1.32421	0	1.61552	1.47286	1.02946
Medtr3g029540.1	30S ribosomal protein S2	0	0	0	0	0	0	0	0
Medtr7g116690.1	30S ribosomal protein S2	0	0	0	0	0	0	0	0
Medtr8g061350.1	30S ribosomal protein S20	271.176	237.01	298.647	268.944	274.636	298.064	306.356	293.018
Medtr4g051410.1	30S ribosomal protein S3	8.62832	12.33	15.8014	12.2533	10.0553	10.5009	7.36432	9.30684
Medtr0002s0790.1	30S ribosomal protein S3	0	0	0	0	0	0	0	0
Medtr8g038470.1	30S ribosomal protein S3	0	0	0	0	0	0	0	0
Medtr3g117570.2	30S ribosomal protein S31	115.866	117.82	132.732	122.139	115.008	130.857	136.976	127.614
Medtr3g117570.1	30S ribosomal protein S31	0	0	0	0	0	0	0	0
Medtr4g051220.1	30S ribosomal protein S4	2.46523	1.37	6.32057	3.38527	6.28457	0.807761	0.736432	2.60959
Medtr0002s0590.1	30S ribosomal protein S4, putative	1.23262	0	0	0.410872	0.628457	0	0.736432	0.454963
Medtr8g093680.1	30S ribosomal protein S5	281.037	300.03	402.936	328.001	305.43	352.184	300.464	319.359
Medtr8g093680.2	30S ribosomal protein S5	0	0	0	0	0	0	0	0
Medtr2g033490.1	30S ribosomal protein S6	500.442	668.561	703.163	624.055	661.136	662.364	771.045	698.182
Medtr0002s0300.1	30S ribosomal protein S7	0	0	0	0	0	0	0	0
Medtr4g034810.1	30S ribosomal protein S8	9.86093	6.85001	9.48085	8.7306	5.02765	3.23104	8.83719	5.69863
Medtr1g021760.1	30S ribosomal protein S9P	274.874	228.79	267.044	256.903	228.13	252.021	278.371	252.841
Medtr3g078370.1	30S ribosomal protein S9P	775.316	843.921	933.864	851.034	695.702	722.946	718.022	712.223
Medtr4g085580.1	30S ribosomal protein S9P	3222.06	3083.87	4421.24	3575.72	3500.5	3283.55	3004.64	3262.9
Medtr5g075240.1	30S ribosomal protein S9P	1279.46	1209.71	1648.09	1379.09	1525.89	1290.8	1470.66	1429.12
Medtr8g106020.1	30S ribosomal protein S9P	3.69785	2.74	1.58014	2.67266	1.88537	6.46209	4.41859	4.25535
Medtr8g106080.1	30S ribosomal protein S9P	0	0	0	0	0	0	0	0
Medtr1g076310.1	30S ribosomal S16-like protein	173.799	117.82	202.258	164.626	148.944	152.667	155.387	152.333
Medtr2g039750.1	30S ribosomal S16-like protein	405.531	346.61	425.058	392.4	405.355	430.537	388.836	408.242
Medtr5g014070.1	30S ribosomal S16-like protein	86.2832	128.78	146.953	120.672	147.059	131.665	125.93	134.885
Medtr5g014070.2	30S ribosomal S16-like protein	1.23262	0	1.58014	0.937586	0	1.61552	0.736432	0.783985
Medtr4g014360.1	30S ribosomal S17-like protein	149.147	143.85	194.357	162.451	201.106	193.055	200.31	198.157
Medtr6g005030.1	30S ribosomal S17-like protein	66.5613	80.8301	39.5036	62.2983	76.6717	65.4286	92.054	78.0515
Medtr4g014360.2	30S ribosomal S17-like protein	0	0	0	0	0	0	0	0
Medtr3g075500.1	31 kDa ribonucleoprotein	135.588	130.15	159.594	141.777	141.403	147.82	186.317	158.513
Medtr4g104470.1	31 kDa ribonucleoprotein	1156.19	1183.68	1365.24	1235.04	1023.76	1105.82	1129.69	1086.42
Medtr3g075500.2	31 kDa ribonucleoprotein	0	0	0	0	0	0	0	0
Medtr7g106440.1	33 kDa ribonucleoprotein	32.048	45.21	39.5036	38.9205	30.7944	21.8095	45.6588	32.7542
Medtr1g016970.1	3'-5' exonuclease	0	0	0	0	0	0	0	0
Medtr1g016970.2	3'-5' exonuclease	0	0	0	0	0	0	0	0
Medtr1g016970.3	3'-5' exonuclease	0	0	0	0	0	0	0	0
Medtr1g016970.4	3'-5' exonuclease	0	0	0	0	0	0	0	0
Medtr1g016970.5	3'-5' exonuclease	0	0	0	0	0	0	0	0
Medtr7g086370.1	3'-5' exonuclease	0	0	0	0	0	0	0	0
Medtr7g086370.2	3'-5' exonuclease	0	0	0	0	0	0	0	0
Medtr7g086370.3	3'-5' exonuclease	0	0	0	0	0	0	0	0
Medtr4g048230.2	3'-5' exonuclease domain protein	1.23262	0	1.58014	0.937586	0.628457	0.807761	1.47286	0.969694
Medtr4g048230.1	3'-5' exonuclease domain protein	0	0	0	0	0	0	0	0
Medtr7g103280.1	35 kDa seed maturation protein, putative	0	0	0	0	0.628457	0	0.736432	0.454963
Medtr8g028485.1	39S ribosomal protein L46	118.331	138.37	178.556	145.086	142.031	145.397	142.868	143.432
Medtr8g087440.1	39S ribosomal protein L46	55.4677	76.7201	77.427	69.8716	86.727	73.5063	83.2169	81.15
Medtr5g015850.1	39S ribosomal protein L47	321.713	361.68	483.524	388.972	369.533	387.725	312.247	356.502
Medtr3g113260.1	39S ribosomal protein L53/MRP-L53	372.25	323.32	388.715	361.429	390.272	353.799	371.162	371.744
Medtr1g013440.1	39S ribosomal protein L53/MRP-L53	0	0	0	0	0	0	0	0
Medtr1g013440.2	39S ribosomal protein L53/MRP-L53	0	0	0	0	0	0	0	0
Medtr1g026540.1	3-beta-hydroxy-delta5-steroid dehydrogenase	0	0	0	0	0	0	0	0
Medtr1g026540.2	3-beta-hydroxy-delta5-steroid dehydrogenase	0	0	0	0	0	0	0	0
Medtr3g105440.1	3beta-hydroxysteroid-dehydrogenase/decarboxylase	341.435	372.64	330.25	348.108	312.343	313.411	391.782	339.179
Medtr4g068110.1	3beta-hydroxysteroid-dehydrogenase/decarboxylase	1.23262	0	1.58014	0.937586	0	0	0	0
Medtr3g105440.2	3beta-hydroxysteroid-dehydrogenase/decarboxylase	0	0	0	0	0	0	0	0
Medtr4g068110.2	3beta-hydroxysteroid-dehydrogenase/decarboxylase	0	0	0	0	0	0	0	0
Medtr4g068110.3	3beta-hydroxysteroid-dehydrogenase/decarboxylase	0	0	0	0	0	0	0	0
Medtr4g090620.1	3-dehydroquinate dehydratase/shikimate dehydrogenase	1134.01	1091.89	1083.98	1103.29	999.875	962.851	1106.86	1023.19
Medtr5g022580.1	3-dehydroquinate synthase	1222.76	1241.22	1177.21	1213.73	1268.23	1235.87	1323.37	1275.82
Medtr1g039990.1	3-dehydroquinate synthase	0	0	0	0	0	0	0	0
Medtr1g039990.2	3-dehydroquinate synthase	0	0	0	0	0	0	0	0
Medtr5g091910.1	3-demethylubiquinone-9 3-methyltransferase	209.545	241.12	206.999	219.221	188.537	194.67	188.527	190.578
Medtr7g052690.1	3-demethylubiquinone-9 3-methyltransferase domain protein	1389.16	1197.38	1869.31	1485.28	1383.23	1423.27	729.068	1178.53
Medtr1g061560.1	3-deoxy-D-manno-octulosonic-acid transferase	85.0505	75.3501	113.77	91.3903	81.0709	92.8925	87.6355	87.1996
Medtr1g057850.1	3-deoxy-manno-octulosonate cytidylyltransferase	446.207	405.52	456.661	436.13	483.283	408.727	502.247	464.752
Medtr1g100753.1	3-hexulose-6-phosphate isomerase, putative	0	0	0	0	0	0	0	0
Medtr5g011040.1	3-hydroxy-3-methylglutaryl coenzyme A synthase	5875.88	3748.32	5056.46	4893.55	3843.01	4852.22	3420.73	4038.65
Medtr6g089570.1	3-hydroxy-3-methylglutaryl coenzyme A synthase	109.703	91.7901	246.502	149.332	178.482	187.401	86.1626	150.682
Medtr5g011040.2	3-hydroxy-3-methylglutaryl coenzyme A synthase	0	0	0	0	0	0	0	0
Medtr5g024880.1	3-hydroxy-3-methylglutaryl-coenzyme A reductase-like protein	1.23262	1.37	0	0.867539	0	1.61552	0	0.538507
Medtr5g026430.1	3-hydroxy-3-methylglutaryl-coenzyme A reductase-like protein	1.23262	0	0	0.410872	8.79839	4.84657	0	4.54832
Medtr5g026500.1	3-hydroxy-3-methylglutaryl-coenzyme A reductase-like protein	284.734	226.05	287.586	266.124	407.24	333.605	139.922	293.589
Medtr5g087550.1	3-hydroxy-3-methylglutaryl-coenzyme A reductase-like protein	2454.14	2350.92	2280.15	2361.74	2185.77	2561.41	2605.5	2450.89
Medtr5g091050.1	3-hydroxy-3-methylglutaryl-coenzyme A reductase-like protein	234.197	217.83	240.182	230.736	571.896	554.124	138.449	421.49
Medtr8g072640.1	3-hydroxy-3-methylglutaryl-coenzyme A reductase-like protein	17322	10488.7	8611.78	12140.8	7798.52	10262.6	15624.1	11228.4
Medtr5g024880.2	3-hydroxy-3-methylglutaryl-coenzyme A reductase-like protein	0	0	0	0	0	0	0	0
Medtr5g024880.3	3-hydroxy-3-methylglutaryl-coenzyme A reductase-like protein	0	0	0	0	0	0	0	0
Medtr5g026450.1	3-hydroxy-3-methylglutaryl-coenzyme A reductase-like protein	0	0	0	0	0	0	0	0
Medtr5g026460.1	3-hydroxy-3-methylglutaryl-coenzyme A reductase-like protein	0	0	0	0	0	0	0	0
Medtr5g026480.1	3-hydroxy-3-methylglutaryl-coenzyme A reductase-like protein	0	0	0	0	0	0	0	0
Medtr8g471160.1	3-hydroxyacyl-CoA dehydratase	2.46523	4.11	1.58014	2.71846	1.25691	2.42328	0.736432	1.47221
Medtr8g471160.2	3-hydroxyacyl-CoA dehydratase	0	0	0	0	0	0	0	0
Medtr0837s0020.1	3-hydroxyacyl-CoA dehydrogenase NAD-binding protein, putative	0	0	0	0	0	0.807761	0	0.269254
Medtr8g058775.1	3-hydroxyacyl-CoA dehyrogenase	0	0	3.16028	1.05343	0	0	0	0
Medtr8g061230.1	3-hydroxyacyl-CoA dehyrogenase	0	0	0	0	0	0	0	0
Medtr2g030400.1	3-hydroxyisobutyrate dehydrogenase	0	0	0	0	0	0	0	0
Medtr2g030400.2	3-hydroxyisobutyrate dehydrogenase	0	0	0	0	0	0	0	0
Medtr2g030400.3	3-hydroxyisobutyrate dehydrogenase	0	0	0	0	0	0	0	0
Medtr2g030400.4	3-hydroxyisobutyrate dehydrogenase	0	0	0	0	0	0	0	0
Medtr2g030400.5	3-hydroxyisobutyrate dehydrogenase	0	0	0	0	0	0	0	0
Medtr3g046330.1	3-hydroxyisobutyryl-CoA hydrolase-like protein	103.54	93.1601	82.1674	92.9558	206.134	62.1976	93.5269	120.619
Medtr8g010580.1	3-hydroxyisobutyryl-CoA hydrolase-like protein	0	0	0	0	0	0	0	0
Medtr8g010580.2	3-hydroxyisobutyryl-CoA hydrolase-like protein	0	0	0	0	0	0	0	0
Medtr8g010580.3	3-hydroxyisobutyryl-CoA hydrolase-like protein	0	0	0	0	0	0	0	0
Medtr8g103840.1	3-hydroxyisobutyryl-CoA hydrolase-like protein	0	0	0	0	0	0	0	0
Medtr8g103840.2	3-hydroxyisobutyryl-CoA hydrolase-like protein	0	0	0	0	0	0	0	0
Medtr8g103840.3	3-hydroxyisobutyryl-CoA hydrolase-like protein	0	0	0	0	0	0	0	0
Medtr8g103840.4	3-hydroxyisobutyryl-CoA hydrolase-like protein	0	0	0	0	0	0	0	0
Medtr8g103840.5	3-hydroxyisobutyryl-CoA hydrolase-like protein	0	0	0	0	0	0	0	0
Medtr1g073200.1	3-isopropylmalate dehydratase large subunit	34.5133	23.29	28.4426	28.7486	67.2449	20.194	48.6045	45.3478
Medtr1g045750.1	3-isopropylmalate dehydratase, large subunit	1472.98	1404.25	1471.11	1449.45	1467.45	1441.85	1445.62	1451.64
Medtr4g011180.1	3-isopropylmalate dehydratase, small subunit	9.86093	13.7	4.74043	9.43379	10.0553	8.88537	12.5194	10.4867
Medtr4g011180.2	3-isopropylmalate dehydratase, small subunit	0	0	0	0	0	0	0	0
Medtr2g104610.1	3-isopropylmalate dehydrogenase	1416.28	1442.61	1608.58	1489.16	1414.03	1504.05	1360.93	1426.34
Medtr2g105100.1	3-ketoacyl carrier synthase III	414.159	417.85	584.653	472.221	445.576	490.311	385.154	440.347
Medtr4g007180.1	3-ketoacyl carrier synthase III	0	0	0	0	0	0	0	0
Medtr3g085740.1	3-ketoacyl-(acyl-carrier) reductase	1496.4	1583.72	1886.69	1655.6	1584.34	1687.41	1380.07	1550.61
Medtr4g070270.1	3-ketoacyl-CoA synthase	3244.25	3023.59	2637.26	2968.37	2862.62	2428.94	2159.96	2483.84
Medtr7g081695.1	3-ketoacyl-CoA synthase	76.4222	80.8301	72.6865	76.6463	59.7034	70.2752	79.5347	69.8378
Medtr1g041085.1	3-ketoacyl-CoA synthase-like protein	448.672	589.101	516.707	518.16	230.644	830.378	311.511	457.511
Medtr1g076430.1	3-ketoacyl-CoA synthase-like protein	202.149	221.94	259.143	227.744	123.178	245.559	139.186	169.308
Medtr1g102290.1	3-ketoacyl-CoA synthase-like protein	0	0	0	0	1.25691	0	0.736432	0.664449
Medtr1g110930.1	3-ketoacyl-CoA synthase-like protein	12.3262	10.96	4.74043	9.3422	1.25691	14.5397	0.736432	5.51101
Medtr2g007020.1	3-ketoacyl-CoA synthase-like protein	1.23262	0	0	0.410872	0.628457	0	0.736432	0.454963
Medtr2g013740.1	3-ketoacyl-CoA synthase-like protein	2.46523	0	0	0.821744	2.51383	0	5.15503	2.55628
Medtr2g054940.1	3-ketoacyl-CoA synthase-like protein	159.008	202.76	132.732	164.833	165.913	180.131	133.294	159.779
Medtr2g096210.1	3-ketoacyl-CoA synthase-like protein	1.23262	0	0	0.410872	0	0	0	0
Medtr3g105550.1	3-ketoacyl-CoA synthase-like protein	41.909	41.1	55.305	46.1047	67.2449	37.9648	24.3023	43.1706
Medtr4g062190.1	3-ketoacyl-CoA synthase-like protein	0	0	0	0	0.628457	0	0	0.209486
Medtr4g062270.1	3-ketoacyl-CoA synthase-like protein	3.69785	1.37	11.061	5.37628	0.628457	4.03881	1.47286	2.04671
Medtr4g113280.1	3-ketoacyl-CoA synthase-like protein	564.538	493.2	549.89	535.876	427.979	448.307	459.534	445.273
Medtr5g056510.1	3-ketoacyl-CoA synthase-like protein	2.46523	0	3.16028	1.87517	1.88537	1.61552	2.94573	2.14887
Medtr6g032965.1	3-ketoacyl-CoA synthase-like protein	1.23262	2.74	14.2213	6.06463	3.77074	1.61552	0.736432	2.0409
Medtr6g074880.1	3-ketoacyl-CoA synthase-like protein	17.2566	15.07	6.32057	12.8824	21.996	11.3087	8.83719	14.0473
Medtr7g118160.1	3-ketoacyl-CoA synthase-like protein	0	0	6.32057	2.10686	0	3.23104	1.47286	1.56797
Medtr7g118170.1	3-ketoacyl-CoA synthase-like protein	289.665	331.54	304.967	308.724	239.442	419.228	234.922	297.864
Medtr1g115560.1	3-ketoacyl-CoA synthase-like protein	0	0	0	0	0	0	0	0
Medtr2g436480.1	3-ketoacyl-CoA synthase-like protein	0	0	0	0	0	0	0	0
Medtr3g072940.1	3-ketoacyl-CoA synthase-like protein	0	0	0	0	0	0	0	0
Medtr3g072980.1	3-ketoacyl-CoA synthase-like protein	0	0	0	0	0	0	0	0
Medtr4g053905.1	3-ketoacyl-CoA synthase-like protein	0	0	0	0	0	0	0	0
Medtr4g054265.1	3-ketoacyl-CoA synthase-like protein	0	0	0	0	0	0	0	0
Medtr4g054415.1	3-ketoacyl-CoA synthase-like protein	0	0	0	0	0	0	0	0
Medtr4g054630.1	3-ketoacyl-CoA synthase-like protein	0	0	0	0	0	0	0	0
Medtr4g062170.1	3-ketoacyl-CoA synthase-like protein	0	0	0	0	0	0	0	0
Medtr6g051440.1	3-ketoacyl-CoA synthase-like protein	0	0	0	0	0	0	0	0
Medtr7g086260.1	3-ketoacyl-CoA synthase-like protein	0	0	0	0	0	0	0	0
Medtr7g113405.1	3-ketoacyl-CoA synthase-like protein	0	0	0	0	0	0	0	0
Medtr1g047210.1	3-ketoacyl-CoA thiolase 2, peroxisomal-like protein	3683.06	2907.14	3515.82	3368.67	4477.75	3371.59	3748.44	3865.93
Medtr4g022430.1	3-ketoacyl-CoA thiolase 2, peroxisomal-like protein	750.664	565.811	696.843	671.106	630.97	609.86	546.433	595.754
Medtr3g098750.1	3-ketodihydrosphingosine reductase-like protein	12.3262	12.33	18.9617	14.5393	10.0553	16.1552	19.8837	15.3647
Medtr4g037245.1	3-methyl-2-oxobutanoate hydroxymethyltransferase	1.23262	1.37	0	0.867539	1.25691	0.807761	0	0.688225
Medtr4g037275.1	3-methyl-2-oxobutanoate hydroxymethyltransferase	0	1.37	0	0.456667	0	0.807761	0	0.269254
Medtr4g037305.1	3-methyl-2-oxobutanoate hydroxymethyltransferase	0	0	0	0	0	0.807761	0.736432	0.514731
Medtr4g037305.2	3-methyl-2-oxobutanoate hydroxymethyltransferase	288.432	291.81	330.25	303.497	265.837	306.949	341.705	304.83
Medtr4g037315.1	3-methyl-2-oxobutanoate hydroxymethyltransferase	1.23262	0	0	0.410872	0	0	0	0
Medtr8g028555.1	3-methyl-2-oxobutanoate hydroxymethyltransferase	108.47	94.5301	88.488	97.1628	86.0986	95.3158	100.891	94.1019
Medtr2g015430.1	3'-N-debenzoyl-2'-deoxytaxol benzoyltransferase	277.339	205.5	156.434	213.091	135.118	203.556	403.565	247.413
Medtr7g110610.1	3'-N-debenzoyl-2'-deoxytaxol benzoyltransferase	2.46523	1.37	0	1.27841	0	0	0	0
Medtr8g079980.1	3'-N-debenzoyl-2'-deoxytaxol benzoyltransferase	2.46523	0	0	0.821744	1.25691	0	0.736432	0.664449
Medtr4g064025.1	3-oxo-5-alpha-steroid 4-dehydrogenase	4.93047	4.11	11.061	6.70049	5.65611	9.69313	5.89146	7.08023
Medtr7g066760.1	3-oxo-5-alpha-steroid 4-dehydrogenase	57.933	53.4301	33.183	48.182	46.5058	41.1958	50.0774	45.9263
Medtr8g023760.1	3-oxo-5-alpha-steroid 4-dehydrogenase	51.7699	20.55	23.7021	32.0074	9.42685	12.1164	16.9379	12.8271
Medtr8g107030.3	3-oxo-5-alpha-steroid 4-dehydrogenase	142.984	108.23	93.2284	114.814	131.347	150.244	114.883	132.158
Medtr8g107030.1	3-oxo-5-alpha-steroid 4-dehydrogenase	0	0	0	0	0	0	0	0
Medtr8g107030.2	3-oxo-5-alpha-steroid 4-dehydrogenase	0	0	0	0	0	0	0	0
Medtr4g072070.1	3-oxo-5-alpha-steroid 4-dehydrogenase family protein	184.892	197.28	200.678	194.284	179.11	214.057	237.868	210.345
Medtr6g037340.1	3-oxo-5-alpha-steroid 4-dehydrogenase family protein	1357.11	1087.78	1008.13	1151.01	1102.31	1086.44	786.51	991.754
Medtr6g037330.1	3-oxo-5-alpha-steroid 4-dehydrogenase family protein	0	0	0	0	0	0	0	0
Medtr6g043740.1	3-oxo-5-alpha-steroid 4-dehydrogenase family protein	0	0	0	0	0	0	0	0
Medtr1g069385.1	3-oxoacyl-(acyl carrier) synthase II	0	2.74	0	0.913334	0	0.807761	0.736432	0.514731
Medtr1g103020.1	3-oxoacyl-(acyl carrier) synthase II	653.287	675.411	821.674	716.79	539.216	743.948	571.472	618.212
Medtr2g043530.1	3-oxoacyl-(acyl carrier) synthase II	135.588	156.18	206.999	166.256	162.142	188.208	177.48	175.943
Medtr4g096690.1	3-oxoacyl-(acyl carrier) synthase II	1146.33	1152.17	1322.58	1207.03	992.333	1238.3	1034.69	1088.44
Medtr4g124880.1	3-oxoacyl-(acyl carrier) synthase II	0	0	0	0	0	0	0.736432	0.245477
Medtr8g099695.1	3-oxoacyl-(acyl carrier) synthase II	0	1.37	3.16028	1.5101	0	3.23104	1.47286	1.56797
Medtr1g069385.2	3-oxoacyl-(acyl carrier) synthase II	0	0	0	0	0	0	0	0
Medtr2g043530.2	3-oxoacyl-(acyl carrier) synthase II	0	0	0	0	0	0	0	0
Medtr4g124880.2	3-oxoacyl-(acyl carrier) synthase II	0	0	0	0	0	0	0	0
Medtr5g009640.1	3-oxoacyl-(acyl carrier) synthase III	4.93047	8.22001	7.90071	7.01706	5.02765	5.65433	5.15503	5.279
Medtr1196s0010.1	3-oxoacyl-(acyl-carrier) reductase	0	0	0	0	0	0	0	0
Medtr4g070500.1	3-oxoacyl-(acyl-carrier) reductase, putative	0	0	1.58014	0.526714	0	0	1.47286	0.490955
Medtr4g070490.1	3-oxoacyl-[acyl-carrier] reductase FabG-like protein	0	0	1.58014	0.526714	0	0	0	0
Medtr8g099700.1	3-oxoacyl-[acyl-carrier] synthase	0	0	0	0	0	0	0	0
Medtr8g099715.1	3-oxoacyl-[acyl-carrier] synthase I	0	1.37	1.58014	0.983381	1.88537	0	0	0.628457
Medtr8g099705.1	3-oxoacyl-[acyl-carrier] synthase I	0	0	0	0	0	0	0	0
Medtr3g091130.1	3-oxoacyl-[acyl-carrier] synthase-like protein	0	0	0	0	0	0	0	0
Medtr3g091130.2	3-oxoacyl-[acyl-carrier] synthase-like protein	0	0	0	0	0	0	0	0
Medtr1g018590.1	3-oxo-delta(4,5)-steroid 5-beta-reductase-like protein	0	0	0	0	0.628457	0	0	0.209486
Medtr1g018610.1	3-oxo-delta(4,5)-steroid 5-beta-reductase-like protein	11.0935	1.37	4.74043	5.73466	22.6244	1.61552	8.83719	11.0257
Medtr3g013890.1	3-oxo-delta(4,5)-steroid 5-beta-reductase-like protein	14.7914	27.4	20.5418	20.9111	23.8814	20.194	16.2015	20.0923
Medtr3g102730.1	3-oxo-delta(4,5)-steroid 5-beta-reductase-like protein	70.2591	53.4301	64.7858	62.825	65.9879	63.0054	65.5425	64.8453
Medtr3g102760.1	3-oxo-delta(4,5)-steroid 5-beta-reductase-like protein	430.183	315.1	306.548	350.61	349.422	374.801	361.588	361.937
Medtr3g102770.1	3-oxo-delta(4,5)-steroid 5-beta-reductase-like protein	197.219	149.33	148.533	165.027	171.569	161.552	189.263	174.128
Medtr3g463660.1	3-oxo-delta(4,5)-steroid 5-beta-reductase-like protein	64.0961	46.58	36.3433	49.0065	35.1936	45.2346	25.7751	35.4011
Medtr4g073090.1	3-oxo-delta(4,5)-steroid 5-beta-reductase-like protein	220.638	245.23	143.793	203.221	266.466	177.707	281.317	241.83
Medtr4g121570.1	3-oxo-delta(4,5)-steroid 5-beta-reductase-like protein	1770.04	1154.91	620.996	1181.98	679.99	1007.28	477.945	721.738
Medtr4g121590.1	3-oxo-delta(4,5)-steroid 5-beta-reductase-like protein	0	0	0	0	0	0.807761	0.736432	0.514731
Medtr1g018580.1	3-oxo-delta(4,5)-steroid 5-beta-reductase-like protein	0	0	0	0	0	0	0	0
Medtr1g090917.1	3-phosphoinositide-dependent kinase	0	0	0	0	0	0	0	0
Medtr1g090917.2	3-phosphoinositide-dependent kinase	0	0	0	0	0	0	0	0
Medtr1g090917.3	3-phosphoinositide-dependent kinase	0	0	0	0	0	0	0	0
Medtr1g090917.4	3-phosphoinositide-dependent kinase	0	0	0	0	0	0	0	0
Medtr6g093070.1	3-phosphoinositide-dependent kinase, putative	86.2832	67.1301	72.6865	75.3666	80.4425	73.5063	122.248	92.0655
Medtr6g093070.2	3-phosphoinositide-dependent kinase, putative	0	0	0	0	0	0	0	0
Medtr4g024620.1	3-phosphoshikimate 1-carboxyvinyltransferase	1543.24	1442.61	1436.35	1474.07	1533.43	1411.97	1439.73	1461.71
Medtr1g077030.1	4,5-DOPA dioxygenase extradiol-like protein	1640.61	1470.01	1444.25	1518.29	3279.92	1662.37	1084.03	2008.77
Medtr6g064960.1	4,5-DOPA dioxygenase extradiol-like protein	230.499	194.54	134.312	186.451	202.991	196.286	266.589	221.955
Medtr2g038090.1	4/1 protein short form protein	14.7914	23.29	26.8624	21.6479	19.4822	27.4639	13.2558	20.0673
Medtr1g017780.1	40S ribosomal protein S11-1	1327.53	1194.64	1670.21	1397.46	1347.41	1466.89	1181.97	1332.09
Medtr4g116410.1	40S ribosomal protein S11-1	5763.72	5949.92	8349.47	6687.7	6363.12	6359.5	5533.55	6085.39
Medtr8g076830.1	40S ribosomal protein S11-1	4465.77	4548.4	5677.45	4897.21	4795.75	4635.74	4706.54	4712.68
Medtr1g070450.1	40S ribosomal protein S15-4	6394.82	6506.14	8558.05	7153	7053.17	6575.18	5920.92	6516.42
Medtr4g075450.1	40S ribosomal protein S15-4	1.23262	0	0	0.410872	1.25691	0	0	0.418971
Medtr8g105110.1	40S ribosomal protein S15-4	5642.92	5434.8	8098.23	6391.98	5880.47	5998.43	5197.74	5692.21
Medtr1g058250.1	40S ribosomal protein S17	9079.45	9783.18	12679.1	10513.9	10222.5	9592.16	8968.27	9594.3
Medtr3g013635.2	40S ribosomal protein S19-1	1935.21	1907.04	2289.63	2043.96	1801.79	2002.44	2100.31	1968.18
Medtr8g040740.1	40S ribosomal protein S19-1	1798.39	1844.02	2479.24	2040.55	2023	1958.82	1739.45	1907.09
Medtr3g013635.1	40S ribosomal protein S19-1	0	0	0	0	0	0	0	0
Medtr1g091057.1	40S ribosomal protein S20-2	20.9545	17.81	28.4426	22.4024	30.7944	33.1182	25.7751	29.8959
Medtr2g085090.1	40S ribosomal protein S20-2	325.411	341.13	325.509	330.683	343.766	345.722	344.65	344.713
Medtr4g034030.1	40S ribosomal protein S20-2	292.13	253.45	344.471	296.684	377.074	273.023	294.573	314.89
Medtr7g092720.1	40S ribosomal protein S20-2	3969.03	3833.26	4339.07	4047.12	4311.21	3818.29	4079.1	4069.53
Medtr0157s0070.1	40S ribosomal protein S20-2	0	0	0	0	0	0	0	0
Medtr1g091057.2	40S ribosomal protein S20-2	0	0	0	0	0	0	0	0
Medtr4g034030.2	40S ribosomal protein S20-2	0	0	0	0	0	0	0	0
Medtr1g066860.1	40S ribosomal protein S23-1	1.23262	2.74	4.74043	2.90435	0.628457	1.61552	0.736432	0.99347
Medtr7g100720.1	40S ribosomal protein S23-1	1525.98	1631.67	2310.17	1822.61	2110.36	1741.53	1698.95	1850.28
Medtr1g066860.2	40S ribosomal protein S23-1	0	0	0	0	0	0	0	0
Medtr7g061155.1	40S ribosomal protein S23-1	0	0	0	0	0	0	0	0
Medtr1g032450.1	40S ribosomal protein S2-4	5846.3	5922.52	7096.42	6288.41	5654.85	6014.59	6887.12	6185.52
Medtr8g105340.1	40S ribosomal protein S2-4	76.4222	63.0201	77.427	72.2898	57.818	57.351	65.5425	60.2372
Medtr8g105340.2	40S ribosomal protein S2-4	0	0	0	0	0	0	0	0
Medtr1g081410.1	40S ribosomal protein S24-2	8052.68	8922.82	10914	9296.52	8392.41	8530.76	8472.65	8465.28
Medtr7g114640.1	40S ribosomal protein S24-2	253.919	326.06	437.699	339.226	363.248	338.452	297.519	333.073
Medtr1g111970.1	40S ribosomal protein S27-1	4188.43	3688.04	4681.96	4186.15	4774.39	4057.38	4077.63	4303.13
Medtr2g015680.1	40S ribosomal protein S27-1	3617.73	3334.58	4704.08	3885.47	4323.15	3576.77	3587.16	3829.03
Medtr2g029270.1	40S ribosomal protein S27-1	2900.35	3235.94	4236.36	3457.55	3323.91	2974.98	3049.57	3116.15
Medtr4g081180.1	40S ribosomal protein S28-1	1201.8	1389.18	1861.41	1484.13	1902.97	1480.63	1601	1661.53
Medtr6g013210.1	40S ribosomal protein S28-1	8045.29	8306.32	11689.9	9347.17	10103.1	8570.34	8743.66	9139.03
Medtr6g013410.1	40S ribosomal protein S28-1	0	0	0	0	0	0.807761	0	0.269254
Medtr8g089765.1	40S ribosomal protein S28-1	27.1176	24.66	31.6028	27.7935	13.1976	25.8484	26.5116	21.8525
Medtr1g103100.1	40S ribosomal protein S3a-1	2399.9	2475.59	3575.86	2817.12	2540.85	2607.45	2492.82	2547.04
Medtr3g012040.1	40S ribosomal protein S3a-1	1623.36	1790.59	2574.05	1996	1757.16	1723.76	1572.28	1684.4
Medtr5g006440.1	40S ribosomal protein S3a-1	10204.8	11362.8	15055.6	12207.7	11200.4	11147.9	10513.3	10953.9
Medtr1g054310.1	40S ribosomal protein S5-2	5085.78	5775.93	7704.77	6188.83	5953.37	5760.95	5271.38	5661.9
Medtr7g107380.1	40S ribosomal protein S5-2	6266.62	6434.9	8145.63	6949.05	6505.15	6575.98	6222.85	6434.66
Medtr2g014030.1	40S ribosomal protein S6-2	4900.88	5434.8	6957.37	5764.35	5509.68	5523.47	4979.02	5337.39
Medtr4g088595.1	40S ribosomal protein S6-2	13253.1	12395.8	15561.2	13736.7	14374.7	12042.1	13417.8	13278.2
Medtr7g053160.2	40S ribosomal protein S6-2	0	1.37	4.74043	2.03681	1.88537	0.807761	0	0.89771
Medtr7g053160.1	40S ribosomal protein S6-2	0	0	0	0	0	0	0	0
Medtr8g012330.1	40S ribosomal protein S8	1.23262	1.37	0	0.867539	2.51383	0.807761	0.736432	1.35267
Medtr4g016620.1	40S ribosomal protein S8, putative	0	0	0	0	0	0	0	0
Medtr4g108310.1	40S ribosomal protein S9, putative	0	0	1.58014	0.526714	1.88537	0	2.94573	1.61037
Medtr4g108305.1	40S ribosomal protein S9, putative	0	0	0	0	0	0	0	0
Medtr5g010022.1	40S ribosomal S10-like protein	2.46523	1.37	0	1.27841	0.628457	0	0.736432	0.454963
Medtr5g010025.1	40S ribosomal S10-like protein	6122.41	6275.98	8363.69	6920.69	6474.99	6263.38	6077.04	6271.8
Medtr5g060960.1	40S ribosomal S10-like protein	0	0	0	0	0	0	1.47286	0.490955
Medtr7g026310.1	40S ribosomal S10-like protein	0	0	0	0	0	0	0.736432	0.245477
Medtr1g041400.1	40S ribosomal S10-like protein	0	0	0	0	0	0	0	0
Medtr1g059100.1	40S ribosomal S10-like protein, putative	0	0	0	0	0	0.807761	0	0.269254
Medtr4g082210.1	40S ribosomal S10-like protein, putative	0	0	0	0	0	0.807761	1.47286	0.760209
Medtr5g039040.1	40S ribosomal S10-like protein, putative	0	0	0	0	0.628457	0	0.736432	0.454963
Medtr5g084110.1	40S ribosomal S10-like protein, putative	1.23262	1.37	0	0.867539	0	0.807761	0	0.269254
Medtr6g041950.1	40S ribosomal S10-like protein, putative	0	1.37	0	0.456667	0	0.807761	0.736432	0.514731
Medtr7g022090.1	40S ribosomal S10-like protein, putative	0	0	0	0	0.628457	0	0	0.209486
Medtr7g033715.1	40S ribosomal S10-like protein, putative	0	0	0	0	0	0	0.736432	0.245477
Medtr7g073160.1	40S ribosomal S10-like protein, putative	0	0	0	0	0.628457	0.807761	0.736432	0.724217
Medtr0027s0100.1	40S ribosomal S10-like protein, putative	0	0	0	0	0	0	0	0
Medtr1g107415.1	40S ribosomal S10-like protein, putative	0	0	0	0	0	0	0	0
Medtr2g017910.1	40S ribosomal S10-like protein, putative	0	0	0	0	0	0	0	0
Medtr2g036710.1	40S ribosomal S10-like protein, putative	0	0	0	0	0	0	0	0
Medtr2g041160.1	40S ribosomal S10-like protein, putative	0	0	0	0	0	0	0	0
Medtr2g066020.1	40S ribosomal S10-like protein, putative	0	0	0	0	0	0	0	0
Medtr3g014410.1	40S ribosomal S10-like protein, putative	0	0	0	0	0	0	0	0
Medtr3g051500.1	40S ribosomal S10-like protein, putative	0	0	0	0	0	0	0	0
Medtr3g108930.1	40S ribosomal S10-like protein, putative	0	0	0	0	0	0	0	0
Medtr5g048680.1	40S ribosomal S10-like protein, putative	0	0	0	0	0	0	0	0
Medtr5g080790.1	40S ribosomal S10-like protein, putative	0	0	0	0	0	0	0	0
Medtr6g015895.1	40S ribosomal S10-like protein, putative	0	0	0	0	0	0	0	0
Medtr6g048400.1	40S ribosomal S10-like protein, putative	0	0	0	0	0	0	0	0
Medtr7g072450.1	40S ribosomal S10-like protein, putative	0	0	0	0	0	0	0	0
Medtr2g436800.1	40S ribosomal S21-like protein	6474.94	6445.86	8419	7113.26	6798.02	6639.8	6685.33	6707.71
Medtr7g076530.1	40S ribosomal S21-like protein	252.686	310.99	513.546	359.074	399.698	332.798	299.728	344.075
Medtr3g094220.1	40S ribosomal S26-like protein	2.46523	6.85001	4.74043	4.68522	2.51383	3.23104	6.62789	4.12425
Medtr5g097200.1	40S ribosomal S26-like protein	2.46523	2.74	6.32057	3.84193	0	3.23104	3.68216	2.3044
Medtr3g094220.2	40S ribosomal S26-like protein	0	0	0	0	0	0	0	0
Medtr5g097200.2	40S ribosomal S26-like protein	0	0	0	0	0	0	0	0
Medtr4g100900.1	40S ribosomal S30-like protein	2867.07	2727.67	4060.97	3218.57	3221.47	3110.69	2509.03	2947.06
Medtr5g012610.1	40S ribosomal S30-like protein	2716.69	2979.75	3577.44	3091.29	3164.28	3074.34	3107.01	3115.21
Medtr1g023000.1	40S ribosomal S3-like protein	6245.67	6755.48	7954.44	6985.19	6172.07	6387.77	5970.99	6176.95
Medtr1g044660.1	40S ribosomal S3-like protein	4780.09	5090.92	5979.26	5283.42	4957.27	5055.78	4663.09	4892.04
Medtr1g111450.1	40S ribosomal S3-like protein	3.69785	4.11	4.74043	4.18276	6.91302	7.26985	7.36432	7.1824
Medtr6g052140.1	40S ribosomal S3-like protein	0	0	0	0	0	0	0	0
Medtr6g052220.1	40S ribosomal S3-like protein	0	0	0	0	0	0	0	0
Medtr4g014590.1	40S ribosomal S4-like protein	912.136	838.441	1355.76	1035.45	843.389	886.114	776.936	835.48
Medtr7g069950.1	40S ribosomal S4-like protein	369.785	375.38	720.545	488.57	466.943	425.69	340.232	410.955
Medtr8g052030.1	40S ribosomal S4-like protein	5980.66	5858.13	7616.29	6485.02	6229.26	6168.87	5959.95	6119.36
Medtr5g018940.1	40S ribosomal S4-like protein	0	0	0	0	0	0	0	0
Medtr5g018940.2	40S ribosomal S4-like protein	0	0	0	0	0	0	0	0
Medtr6g021670.1	40S ribosomal S7-like protein	258.849	231.53	357.112	282.497	330.568	242.328	248.914	273.937
Medtr6g085000.1	40S ribosomal S7-like protein	4900.88	5086.81	6255.78	5414.49	5318.63	4999.23	5426.03	5247.97
Medtr6g021670.2	40S ribosomal S7-like protein	0	0	0	0	0	0	0	0
Medtr6g021670.3	40S ribosomal S7-like protein	0	0	0	0	0	0	0	0
Medtr4g016670.1	40S ribosomal S8-like protein	0	0	1.58014	0.526714	0	0	0.736432	0.245477
Medtr7g053450.1	40S ribosomal S8-like protein	8630.78	9068.04	12415.2	10038	9015.21	9563.89	8007.23	8862.11
Medtr8g012325.1	40S ribosomal S8-like protein	7802.46	8355.64	9972.28	8710.13	8157.37	8525.11	8012.38	8231.62
Medtr1g068965.1	40S ribosomal S9-like protein	854.203	683.631	873.819	803.884	744.093	837.648	905.812	829.184
Medtr3g005430.1	40S ribosomal S9-like protein	841.877	841.181	1000.23	894.429	763.575	905.5	851.316	840.13
Medtr3g005450.1	40S ribosomal S9-like protein	1110.59	1022.02	1403.17	1178.59	1635.24	1173.68	1149.57	1319.5
Medtr4g021290.1	40S ribosomal S9-like protein	1718.27	1596.05	2232.74	1849.02	2060.08	1792.42	1685.69	1846.07
Medtr7g067490.1	40S ribosomal S9-like protein	1126.61	1004.21	1317.84	1149.55	1185.9	1169.64	1122.32	1159.29
Medtr3g095810.1	40S ribosomal SA-like protein	13.5588	13.7	20.5418	15.9335	11.3122	18.5785	12.5194	14.1367
Medtr7g107400.1	40S ribosomal SA-like protein	3989.98	4314.13	5046.97	4450.36	3815.36	4239.94	4236.7	4097.33
Medtr3g095810.2	40S ribosomal SA-like protein	0	0	0	0	0	0	0	0
Medtr8g064950.1	4-alpha-glucanotransferase	25.8849	26.03	22.122	24.679	30.7944	32.3104	51.5503	38.2184
Medtr7g088740.1	4-alpha-glucanotransferase DPE2	1008.28	997.361	1131.38	1045.67	1170.81	805.338	1242.36	1072.84
Medtr3g094840.1	4-alpha-glucanotransferase/amyloplastic protein	1.23262	0	1.58014	0.937586	0	1.61552	0	0.538507
Medtr3g094840.2	4-alpha-glucanotransferase/amyloplastic protein	0	0	0	0	0	0	0	0
Medtr2g060330.1	4-alpha-methyl-sterol C4-methyl-oxidase, putative	0	0	0	0	0	0	0	0
Medtr3g088890.1	4-coumarate:CoA ligase, putative	1.23262	1.37	0	0.867539	0.628457	0.807761	0	0.478739
Medtr1g063110.1	4-coumarate:CoA ligase-like protein	1369.44	1045.31	922.803	1112.52	1075.29	1226.99	716.549	1006.28
Medtr1g063120.1	4-coumarate:CoA ligase-like protein	1055.12	539.781	388.715	661.205	671.192	543.623	380.736	531.85
Medtr1g073180.2	4-coumarate:CoA ligase-like protein	18.4892	12.33	25.2823	18.7005	16.9683	10.5009	22.8294	16.7662
Medtr2g105570.1	4-coumarate:CoA ligase-like protein	735.872	674.041	673.141	694.351	618.401	881.267	460.27	653.313
Medtr3g088870.1	4-coumarate:CoA ligase-like protein	257.617	241.12	240.182	246.306	292.232	232.635	233.449	252.772
Medtr3g088880.1	4-coumarate:CoA ligase-like protein	103.54	69.8701	99.549	90.9863	89.2408	82.3916	81.0076	84.2133
Medtr3g460770.1	4-coumarate:CoA ligase-like protein	18.4892	19.18	18.9617	18.877	11.9407	10.5009	25.7751	16.0722
Medtr4g005750.1	4-coumarate:CoA ligase-like protein	701.359	613.761	383.975	566.365	818.251	758.488	469.844	682.194
Medtr4g128337.1	4-coumarate:CoA ligase-like protein	1832.9	2255.02	1322.58	1803.5	2120.41	2167.22	2389.72	2225.79
Medtr5g007640.1	4-coumarate:CoA ligase-like protein	2450.44	1822.1	1232.51	1835.02	3093.89	1249.61	1664.34	2002.61
Medtr1g073180.1	4-coumarate:CoA ligase-like protein	0	0	0	0	0	0	0	0
Medtr2g095510.1	4-coumarate:CoA ligase-like protein	0	0	0	0	0	0	0	0
Medtr2g095510.2	4-coumarate:CoA ligase-like protein	0	0	0	0	0	0	0	0
Medtr4g057730.1	4-coumarate:CoA ligase-like protein	0	0	0	0	0	0	0	0
Medtr4g057730.2	4-coumarate:CoA ligase-like protein	0	0	0	0	0	0	0	0
Medtr4g057730.3	4-coumarate:CoA ligase-like protein	0	0	0	0	0	0	0	0
Medtr1g026350.1	4-coumarate-CoA ligase-like protein	1.23262	0	1.58014	0.937586	0.628457	0	0.736432	0.454963
Medtr1g026430.1	4-coumarate-CoA ligase-like protein	0	0	0	0	0	0	0.736432	0.245477
Medtr1g026470.1	4-coumarate-CoA ligase-like protein	0	2.74	0	0.913334	1.25691	0.807761	0.736432	0.933702
Medtr3g437340.1	4-diphosphocytidyl-2-C-methyl-D-erythritol kinase	193.521	157.55	189.617	180.229	161.513	174.476	143.604	159.865
Medtr8g013640.1	4F5 family protein	0	0	0	0	0	0	0	0
Medtr8g013640.2	4F5 family protein	0	0	0	0	0	0	0	0
Medtr8g013640.3	4F5 family protein	0	0	0	0	0	0	0	0
Medtr8g013640.4	4F5 family protein	0	0	0	0	0	0	0	0
Medtr4g070120.1	4Fe-4S-binding domain protein	0	0	1.58014	0.526714	0.628457	0	0.736432	0.454963
Medtr4g069030.1	4-hydroxy-3-methylbut-2-enyl diphosphate reductase	924.462	854.881	957.566	912.303	1175.21	973.352	1041.32	1063.29
Medtr4g069070.1	4-hydroxy-3-methylbut-2-enyl diphosphate reductase	17.2566	19.18	42.6638	26.3668	103.067	17.7707	28.7209	49.8528
Medtr2g094160.2	4-hydroxy-3-methylbut-2-enyl diphosphate synthase	11.0935	10.96	11.061	11.0382	13.1976	3.23104	8.83719	8.42194
Medtr2g094160.1	4-hydroxy-3-methylbut-2-enyl diphosphate synthase	0	0	0	0	0	0	0	0
Medtr7g073970.1	4-hydroxybenzoate polyprenyltransferase	67.7939	79.4601	83.7475	77.0005	57.818	73.5063	53.7596	61.6946
Medtr1g022325.1	4-hydroxyphenylpyruvate dioxygenase	8.62832	13.7	9.48085	10.6031	9.42685	17.7707	67.0153	31.4043
Medtr5g090980.1	4-hydroxyphenylpyruvate dioxygenase	0	0	0	0	0.628457	2.42328	1.47286	1.5082
Medtr5g090990.1	4-hydroxyphenylpyruvate dioxygenase	46.8394	84.9401	150.114	93.9643	571.896	73.5063	194.418	279.94
Medtr5g091060.1	4-hydroxyphenylpyruvate dioxygenase	1343.55	832.961	665.24	947.251	1070.26	903.077	754.843	909.394
Medtr1g088775.1	4-hydroxy-tetrahydrodipicolinate synthase	484.418	483.61	692.102	553.377	563.726	537.161	553.061	551.316
Medtr7g075090.1	4-hydroxy-tetrahydrodipicolinate synthase	754.361	743.911	793.231	763.835	750.377	787.567	616.394	718.113
Medtr8g036020.1	4-hydroxy-tetrahydrodipicolinate synthase	474.557	546.631	388.715	469.968	738.437	563.009	446.278	582.575
Medtr8g036035.1	4-hydroxy-tetrahydrodipicolinate synthase	517.699	650.751	432.959	533.803	599.548	560.586	748.215	636.116
Medtr8g036040.1	4-hydroxy-tetrahydrodipicolinate synthase	1158.66	1123.4	1125.06	1135.71	1187.78	1070.28	1416.9	1224.99
Medtr8g036050.1	4-hydroxy-tetrahydrodipicolinate synthase	0	0	0	0	3.77074	2.42328	0.736432	2.31015
Medtr1g059790.1	4'-phosphopantetheinyl transferase family protein	30.8154	28.77	22.122	27.2358	31.4228	31.5027	32.403	31.7762
Medtr8g095460.1	4'-phosphopantetheinyl transferase family protein	70.2591	61.6501	67.9461	66.6184	69.7587	54.12	63.3332	62.404
Medtr1g050425.1	4'-phosphopantetheinyl transferase family protein	0	0	0	0	0	0	0	0
Medtr1g050425.2	4'-phosphopantetheinyl transferase family protein	0	0	0	0	0	0	0	0
Medtr1g050425.3	4'-phosphopantetheinyl transferase family protein	0	0	0	0	0	0	0	0
Medtr1g050425.4	4'-phosphopantetheinyl transferase family protein	0	0	0	0	0	0	0	0
Medtr1g031890.5	50S ribosomal L15-like protein	25.8849	17.81	42.6638	28.7863	25.7667	26.6561	28.7209	27.0479
Medtr4g118060.2	50S ribosomal L15-like protein	0	0	0	0	0.628457	0	0	0.209486
Medtr1g031890.1	50S ribosomal L15-like protein	0	0	0	0	0	0	0	0
Medtr1g031890.2	50S ribosomal L15-like protein	0	0	0	0	0	0	0	0
Medtr1g031890.3	50S ribosomal L15-like protein	0	0	0	0	0	0	0	0
Medtr1g031890.4	50S ribosomal L15-like protein	0	0	0	0	0	0	0	0
Medtr1g085490.1	50S ribosomal L15-like protein	0	0	0	0	0	0	0	0
Medtr1g085490.2	50S ribosomal L15-like protein	0	0	0	0	0	0	0	0
Medtr4g118060.1	50S ribosomal L15-like protein	0	0	0	0	0	0	0	0
Medtr1g063230.1	50S ribosomal L18-like protein	14.7914	24.66	25.2823	21.5779	24.5098	31.5027	30.1937	28.7354
Medtr1g080050.1	50S ribosomal L18-like protein	18.4892	23.29	20.5418	20.7737	20.7391	26.6561	22.8294	23.4082
Medtr1g114200.1	50S ribosomal L18-like protein	268.71	297.29	391.875	319.292	333.082	306.141	330.658	323.294
Medtr5g041290.1	50S ribosomal L18-like protein	32.048	13.7	28.4426	24.7302	28.909	14.5397	25.0387	22.8291
Medtr7g083650.1	50S ribosomal L18-like protein	102.307	112.34	107.45	107.366	121.921	101.778	120.775	114.824
Medtr2g082410.1	50S ribosomal L24-like protein	173.799	195.91	224.38	198.03	181.624	197.094	190.736	189.818
Medtr1g047130.1	50S ribosomal L24-like protein	0	0	0	0	0	0	0	0
Medtr1g047130.2	50S ribosomal L24-like protein	0	0	0	0	0	0	0	0
Medtr8g016300.1	50S ribosomal L30-like protein	0	0	0	0	0	0	0	0
Medtr8g016300.2	50S ribosomal L30-like protein	0	0	0	0	0	0	0	0
Medtr8g099150.1	50S ribosomal L30-like protein	0	0	0	0	0	0	0	0
Medtr8g099150.2	50S ribosomal L30-like protein	0	0	0	0	0	0	0	0
Medtr1g067700.1	50S ribosomal L9-like protein	194.753	146.59	197.518	179.62	170.312	173.669	179.689	174.557
Medtr5g038540.1	50S ribosomal L9-like protein	139.286	160.29	154.854	151.477	164.656	140.55	159.069	154.758
Medtr3g110640.1	50S ribosomal protein	297.061	238.38	322.349	285.93	281.549	329.567	297.519	302.878
Medtr1g060610.1	50S ribosomal protein L11P	839.412	838.441	979.688	885.847	844.646	954.774	837.324	878.914
Medtr3g080800.1	50S ribosomal protein L11P	213.243	173.99	259.143	215.459	202.991	231.02	167.17	200.394
Medtr3g082760.1	50S ribosomal protein L13	510.303	661.711	690.522	620.845	593.263	634.092	516.976	581.444
Medtr8g054450.1	50S ribosomal protein L13	118.331	112.34	102.709	111.127	102.438	130.05	156.124	129.537
Medtr8g054450.2	50S ribosomal protein L13	0	0	0	0	0	0	0	0
Medtr2g087550.1	50S ribosomal protein L14	0	0	0	0	0	0	0	0
Medtr4g051390.1	50S ribosomal protein L14p	0	1.37	1.58014	0.983381	1.25691	1.61552	0.736432	1.20296
Medtr5g007240.1	50S ribosomal protein L14p	3.69785	4.11	3.16028	3.65605	1.25691	3.23104	2.94573	2.4779
Medtr5g096490.1	50S ribosomal protein L14p	30.8154	36.99	37.9234	35.243	35.822	41.1958	36.0852	37.701
Medtr1779s0020.1	50S ribosomal protein L14p	0	0	0	0	0	0	0	0
Medtr5g096490.2	50S ribosomal protein L14p	0	0	0	0	0	0	0	0
Medtr5g096490.3	50S ribosomal protein L14p	0	0	0	0	0	0	0	0
Medtr1g110750.1	50S ribosomal protein L15	325.411	301.4	398.196	341.669	333.082	357.03	352.015	347.376
Medtr0002s0140.1	50S ribosomal protein L16	2.46523	52.06	26.8624	27.1292	31.4228	36.3492	27.248	31.6734
Medtr0002s0780.1	50S ribosomal protein L16	0	0	0	0	0	0	0	0
Medtr0702s0030.1	50S ribosomal protein L16	0	0	0	0	0	0	0	0
Medtr1779s0010.1	50S ribosomal protein L16	0	0	0	0	0	0	0	0
Medtr2g087560.1	50S ribosomal protein L16	0	0	0	0	0	0	0	0
Medtr4g034750.1	50S ribosomal protein L16	0	0	0	0	0	0	0	0
Medtr8g081460.1	50S ribosomal protein L16	0	0	0	0	0	0	0	0
Medtr3g062930.1	50S ribosomal protein L17	287.2	279.48	249.662	272.114	257.039	269.792	294.573	273.801
Medtr3g095900.1	50S ribosomal protein L17	247.756	247.97	304.967	266.898	325.541	294.025	324.767	314.777
Medtr8g103900.1	50S ribosomal protein L17	96.1441	68.5001	118.511	94.3849	106.209	75.1218	84.6897	88.6736
Medtr2g044920.1	50S ribosomal protein L18	0	0	0	0	0	0	0	0
Medtr2g044920.2	50S ribosomal protein L18	0	0	0	0	0	0	0	0
Medtr4g032660.1	50S ribosomal protein L18 family protein	199.684	193.17	229.121	207.325	231.272	211.633	257.015	233.307
Medtr5g041280.1	50S ribosomal protein L18, putative	23.4197	6.85001	12.6411	14.3036	10.6838	8.88537	11.0465	10.2052
Medtr3g058620.1	50S ribosomal protein L19-2	754.361	789.121	1030.25	857.912	874.812	798.876	827.014	833.567
Medtr5g013300.1	50S ribosomal protein L19-2	0	0	0	0	0	0	0	0
Medtr5g013300.2	50S ribosomal protein L19-2	0	0	0	0	0	0	0	0
Medtr0059s0060.1	50S ribosomal protein L1p	610.145	619.241	594.133	607.84	680.619	617.129	648.797	648.848
Medtr4g080120.1	50S ribosomal protein L1p	433.881	426.07	575.172	478.374	397.813	491.119	429.34	439.424
Medtr1g075450.1	50S ribosomal protein L2	0	1.37	0	0.456667	1.25691	0	0	0.418971
Medtr4g051430.1	50S ribosomal protein L2	2.46523	2.74	3.16028	2.78851	1.25691	1.61552	1.47286	1.44843
Medtr3g035700.1	50S ribosomal protein L2	0	0	0	0	0	0	0	0
Medtr4g124720.1	50S ribosomal protein L2	0	0	0	0	0	0	0	0
Medtr0027s0250.1	50S ribosomal protein L20	290.898	254.82	333.41	293.043	257.667	282.716	226.821	255.735
Medtr4g034720.1	50S ribosomal protein L20	35.7459	35.62	30.0227	33.7962	16.3399	21.0018	28.7209	22.0208
Medtr5g087380.1	50S ribosomal protein L20	0	0	0	0	0	0	0.736432	0.245477
Medtr5g087380.2	50S ribosomal protein L20	0	0	0	0	0	0	0	0
Medtr7g085940.1	50S ribosomal protein L20	0	0	0	0	0	0	0	0
Medtr1g096460.1	50S ribosomal protein L21	481.953	389.08	425.058	432.031	453.117	462.847	569.262	495.076
Medtr2g058400.1	50S ribosomal protein L21, related protein	22.1871	38.36	31.6028	30.7167	24.5098	22.6173	25.7751	24.3008
Medtr7g111750.1	50S ribosomal protein L21, related protein	0	0	0	0	0	0	0	0
Medtr7g111750.2	50S ribosomal protein L21, related protein	0	0	0	0	0	0	0	0
Medtr7g111750.3	50S ribosomal protein L21, related protein	0	0	0	0	0	0	0	0
Medtr1g040020.2	50S ribosomal protein L22	1.23262	0	4.74043	1.99101	2.51383	0	1.47286	1.3289
Medtr7g100410.1	50S ribosomal protein L22	231.732	269.89	303.387	268.337	253.268	327.143	419.03	333.147
Medtr1g040020.1	50S ribosomal protein L22	0	0	0	0	0	0	0	0
Medtr1g040020.3	50S ribosomal protein L22	0	0	0	0	0	0	0	0
Medtr2g098600.1	50S ribosomal protein L23	1.23262	0	0	0.410872	1.88537	0	2.2093	1.36489
Medtr3g087190.1	50S ribosomal protein L23	729.709	734.321	831.155	765.062	948.97	760.911	823.331	844.404
Medtr8g090225.1	50S ribosomal protein L23	16.024	9.59001	15.8014	13.8051	10.6838	7.26985	30.9302	16.2946
Medtr2g082320.1	50S ribosomal protein L24, putative	0	0	0	0	0	0	0	0
Medtr7g086470.1	50S ribosomal protein L25, putative	175.032	212.35	249.662	212.348	209.276	197.094	201.782	202.717
Medtr8g079680.1	50S ribosomal protein L25, putative	681.637	746.651	892.78	773.689	723.354	731.024	807.866	754.081
Medtr7g086470.2	50S ribosomal protein L25, putative	0	0	0	0	0	0	0	0
Medtr3g014010.1	50S ribosomal protein L27	433.881	527.451	553.05	504.794	514.706	532.315	484.572	510.531
Medtr3g020680.1	50S ribosomal protein L27	395.67	267.15	282.845	315.222	332.454	345.722	465.425	381.2
Medtr1g041320.1	50S ribosomal protein L28	241.593	226.05	276.525	248.056	275.892	255.252	268.061	266.402
Medtr8g090185.1	50S ribosomal protein L29	187.358	160.29	216.479	188.042	217.446	186.593	201.782	201.94
Medtr3g035710.1	50S ribosomal protein L2-B	0	0	0	0	0	0	0	0
Medtr3g037420.1	50S ribosomal protein L2-B	0	0	0	0	0	0	0	0
Medtr0002s0360.1	50S ribosomal protein L2P	0	0	0	0	0	0	0	0
Medtr0002s0800.1	50S ribosomal protein L2P	0	0	0	0	0	0	0	0
Medtr1g022450.1	50S ribosomal protein L31	0	0	0	0	0	0	0	0
Medtr1g022450.2	50S ribosomal protein L31	0	0	0	0	0	0	0	0
Medtr4g006140.1	50S ribosomal protein L32	0	0	1.58014	0.526714	1.25691	1.61552	0	0.957478
Medtr1g015500.1	50S ribosomal protein L33	318.015	339.76	447.18	368.319	399.07	356.223	369.689	374.994
Medtr4g051350.1	50S ribosomal protein L33	73.957	73.9801	45.8241	64.5871	38.9643	33.1182	64.806	45.6295
Medtr8g045210.1	50S ribosomal protein L33	48.072	75.3501	48.9844	57.4688	65.9879	90.4692	130.349	95.6019
Medtr5g027470.1	50S ribosomal protein L35	443.742	521.971	632.057	532.59	472.599	478.195	454.379	468.391
Medtr4g130300.1	50S ribosomal protein L35	0	0	0	0	0	0	0	0
Medtr4g130300.2	50S ribosomal protein L35	0	0	0	0	0	0	0	0
Medtr4g114610.1	50S ribosomal protein L36	674.241	646.641	760.048	693.643	753.52	660.749	848.37	754.213
Medtr1g093060.1	50S ribosomal protein L3P	128.192	135.63	199.098	154.307	165.284	142.166	136.976	148.142
Medtr3g118210.1	50S ribosomal protein L3P	428.951	416.48	426.638	424.023	405.355	466.886	653.952	508.731
Medtr6g006970.1	50S ribosomal protein L3P	314.317	313.73	349.211	325.753	308.572	302.91	310.038	307.174
Medtr3g107920.1	50S ribosomal protein L4, bacterial/organelle protein	707.522	819.261	940.185	822.322	886.752	802.107	698.138	795.666
Medtr8g006995.1	50S ribosomal protein L4, bacterial/organelle protein	549.747	469.91	488.264	502.64	433.635	501.62	528.022	487.759
Medtr3g007690.1	50S ribosomal protein L5P	1.23262	8.22001	3.16028	4.2043	4.3992	6.46209	5.89146	5.58425
Medtr3g007700.1	50S ribosomal protein L5P	2619.31	2978.38	4361.19	3319.63	2900.96	2968.52	2232.86	2700.78
Medtr4g080740.1	50S ribosomal protein L5P	5718.11	5547.14	7178.59	6147.94	6071.52	6126.06	5778.05	5991.88
Medtr7g078800.1	50S ribosomal protein L5P	354.994	275.37	347.631	325.998	316.114	329.567	379.999	341.893
Medtr8g046140.1	50S ribosomal protein L5P	4733.25	4718.28	6353.75	5268.43	5294.75	5050.12	4990.07	5111.65
Medtr0316s0010.1	50S ribosomal protein L6	192.288	184.95	233.861	203.7	176.596	205.979	184.845	189.14
Medtr2g031760.1	50S ribosomal protein L7/L12	374.715	447.99	532.508	451.738	405.355	433.768	446.278	428.467
Medtr2g031960.1	50S ribosomal protein L7/L12	289.665	279.48	372.914	314.02	275.264	280.293	245.232	266.93
Medtr2g064300.1	50S ribosomal protein L7/L12	0	0	0	0	0	0	0.736432	0.245477
Medtr6g006060.1	50S ribosomal protein L7/L12	325.411	315.1	268.624	303.045	306.687	318.258	381.472	335.472
Medtr7g053520.1	50S ribosomal protein L7/L12	228.034	247.97	320.769	265.591	253.268	241.521	251.123	248.637
Medtr8g076780.1	50S ribosomal protein L7/L12	156.542	176.73	208.579	180.617	161.513	223.75	198.1	194.454
Medtr2g064300.2	50S ribosomal protein L7/L12	0	0	0	0	0	0	0	0
Medtr2g064300.3	50S ribosomal protein L7/L12	0	0	0	0	0	0	0	0
Medtr8g076780.2	50S ribosomal protein L7/L12	0	0	0	0	0	0	0	0
Medtr4g057210.1	50S ribosomal protein L9	189.823	186.32	251.243	209.129	182.252	210.018	181.899	191.39
Medtr7g082520.1	50S ribosomal-like protein, putative	154.077	123.3	120.091	132.489	94.897	140.55	154.651	130.033
Medtr0960s0010.1	50S ribosome-binding GTPase	1.23262	0	0	0.410872	0	0	0	0
Medtr2g030335.1	50S ribosome-binding GTPase	1.23262	0	0	0.410872	2.51383	0	0.736432	1.08342
Medtr4g119910.1	50S ribosome-binding GTPase	168.868	341.13	276.525	262.175	268.979	295.641	325.503	296.708
Medtr7g055730.1	50S ribosome-binding GTPase	20.9545	27.4	36.3433	28.2326	30.1659	29.8872	79.5347	46.5293
Medtr0110s0050.1	5'-3' exonuclease family protein	93.6789	139.74	140.633	124.684	108.095	114.702	90.5812	104.459
Medtr8g087940.2	5'-3' exonuclease family protein	22.1871	27.4	23.7021	24.4298	22.6244	34.7337	23.5658	26.9747
Medtr8g087940.1	5'-3' exonuclease family protein	0	0	0	0	0	0	0	0
Medtr6g033525.1	5'-3' exonuclease-like protein	0	0	0	0	0	0	0	0
Medtr6g033525.2	5'-3' exonuclease-like protein	0	0	0	0	0	0	0	0
Medtr4g051920.1	5'-3' exoribonuclease	0	1.37	0	0.456667	0	0	0	0
Medtr7g114570.1	5'-3' exoribonuclease	0	0	0	0	0	0	0	0
Medtr7g114570.2	5'-3' exoribonuclease	0	0	0	0	0	0	0	0
Medtr2g023540.1	5'-adenylylsulfate reductase	4.93047	10.96	6.32057	7.40368	8.79839	9.69313	11.7829	10.0915
Medtr0653s0040.1	5'-adenylylsulfate reductase	0	0	0	0	0	0	0	0
Medtr2g023540.2	5'-adenylylsulfate reductase	0	0	0	0	0	0	0	0
Medtr3g009945.1	5'-adenylylsulfate reductase, putative	57.933	61.6501	39.5036	53.0289	41.4781	58.1588	55.2324	51.6231
Medtr7g027663.1	5-adenylylsulfate reductase, putative	0	0	0	0	0	0	0	0
Medtr3g074620.1	5-adenylylsulfate reductase-like protein	1156.19	1090.52	1080.82	1109.18	1007.42	1149.44	1193.02	1116.63
Medtr6g029240.1	5-adenylylsulfate reductase-like protein	737.105	767.201	635.217	713.174	741.579	717.292	759.998	739.623
Medtr1g063080.1	5'-AMP-activated kinase-like protein, putative	72.7244	71.2401	93.2284	79.0643	79.814	96.9313	111.938	96.2277
Medtr1g063080.2	5'-AMP-activated kinase-like protein, putative	0	0	0	0	0	0	0	0
Medtr3g065930.1	5'-AMP-activated kinase-like protein, putative	0	0	0	0	0	0	0	0
Medtr3g065930.2	5'-AMP-activated kinase-like protein, putative	0	0	0	0	0	0	0	0
Medtr3g065930.3	5'-AMP-activated kinase-like protein, putative	0	0	0	0	0	0	0	0
Medtr0168s0080.1	5-formyltetrahydrofolate cyclo-ligase	0	0	0	0	0.628457	0.807761	0.736432	0.724217
Medtr6g037560.1	5-formyltetrahydrofolate cyclo-ligase	4.93047	9.59001	1.58014	5.36687	8.79839	6.46209	8.83719	8.03256
Medtr0168s0080.2	5-formyltetrahydrofolate cyclo-ligase	0	0	0	0	0	0	0	0
Medtr6g037530.1	5-formyltetrahydrofolate cyclo-ligase	0	0	0	0	0	0	0	0
Medtr6g037530.2	5-formyltetrahydrofolate cyclo-ligase	0	0	0	0	0	0	0	0
Medtr8g010550.1	5-hydroxyisourate hydrolase	0	0	0	0	4.3992	0	0.736432	1.71188
Medtr8g010550.2	5-hydroxyisourate hydrolase	0	1.37	0	0.456667	0.628457	0.807761	0	0.478739
Medtr0173s0020.1	5'-methylthioadenosine/S-adenosylhomocysteine nucleosidase	49.3047	69.8701	48.9844	56.053	55.9326	53.3122	58.9146	56.0532
Medtr3g117700.1	5'-methylthioadenosine/S-adenosylhomocysteine nucleosidase	867.762	911.051	780.59	853.134	927.602	877.229	1152.52	985.782
Medtr4g093870.1	5-oxoprolinase	806.131	822.001	753.728	793.953	871.041	818.262	1285.07	991.459
Medtr4g094700.1	6,7-dimethyl-8-ribityllumazine synthase	1108.12	928.861	1001.81	1012.93	834.59	950.735	952.207	912.511
Medtr3g086250.1	60 kDa inner membrane protein	643.426	553.481	785.331	660.746	718.954	669.634	595.037	661.209
Medtr4g063705.1	60 kDa inner membrane protein	417.857	383.6	442.44	414.632	416.038	426.498	561.161	467.899
Medtr4g089105.1	60 kDa inner membrane protein	304.456	300.03	287.586	297.357	269.608	272.215	336.55	292.791
Medtr4g107330.1	60 kDa inner membrane protein	294.595	315.1	442.44	350.712	314.228	298.064	286.472	299.588
Medtr0227s0020.1	60S acidic ribosomal protein	1291.78	1434.39	1894.59	1540.25	1461.79	1441.05	1269.61	1390.82
Medtr1g044130.1	60S acidic ribosomal protein	1.23262	0	1.58014	0.937586	0.628457	0	0	0.209486
Medtr1g060600.1	60S acidic ribosomal protein	4590.26	4621.01	5886.03	5032.44	4568.88	4676.94	4414.91	4553.58
Medtr2g066750.1	60S acidic ribosomal protein	106.005	91.7901	146.953	114.916	115.636	134.896	124.457	124.996
Medtr3g092600.1	60S acidic ribosomal protein	1550.63	1534.4	2033.64	1706.23	1584.97	1528.28	1647.4	1586.88
Medtr7g118060.2	60S acidic ribosomal protein	605.215	750.761	818.514	724.83	959.025	697.098	761.471	805.865
Medtr8g024350.1	60S acidic ribosomal protein	1251.11	1274.1	1741.32	1422.17	1151.96	1240.72	1240.15	1210.94
Medtr8g071090.1	60S acidic ribosomal protein	0	0	1.58014	0.526714	0	0	0	0
Medtr8g089790.1	60S acidic ribosomal protein	6556.29	6395.17	8351.05	7100.84	6967.7	7042.87	6859.87	6956.81
Medtr2g085085.1	60S acidic ribosomal protein	0	0	0	0	0	0	0	0
Medtr2g085085.2	60S acidic ribosomal protein	0	0	0	0	0	0	0	0
Medtr3g074840.1	60S acidic ribosomal protein	0	0	0	0	0	0	0	0
Medtr7g118060.1	60S acidic ribosomal protein	0	0	0	0	0	0	0	0
Medtr3g108280.1	60S acidic ribosomal protein P0-1	6206.22	7240.46	8896.2	7447.63	6865.26	6904.74	6229.48	6666.49
Medtr5g082180.1	60S acidic ribosomal protein P0-1	6831.16	8343.31	10553.8	8576.08	7091.5	7561.45	6968.86	7207.27
Medtr1g064500.1	60S ribosomal L12-like protein	4150.22	4288.1	6105.67	4848	3958.02	4654.32	4432.59	4348.31
Medtr2g094300.1	60S ribosomal L12-like protein	4.93047	0	0	1.64349	4.3992	0	3.68216	2.69379
Medtr4g059400.1	60S ribosomal L12-like protein	8477.94	8924.19	10718.1	9373.41	8646.94	8891.83	9343.85	8960.87
Medtr1g022165.1	60S ribosomal L13-like protein	7869.02	7129.49	9528.26	8175.59	8005.28	7525.91	7320.14	7617.11
Medtr5g026750.1	60S ribosomal L13-like protein	1593.77	1524.81	2338.61	1819.07	1713.17	1745.57	1413.95	1624.23
Medtr7g111590.1	60S ribosomal L13-like protein	8.62832	8.22001	22.122	12.9901	8.16994	12.9242	12.5194	11.2045
Medtr8g071810.1	60S ribosomal L13-like protein	0	0	1.58014	0.526714	0	0	0	0
Medtr7g111590.2	60S ribosomal L13-like protein	0	0	0	0	0	0	0	0
Medtr1g075720.1	60S ribosomal L14-like protein	5455.56	6036.23	8137.73	6543.17	5937.03	6138.18	5579.95	5885.05
Medtr4g120770.1	60S ribosomal L14-like protein	4288.27	4153.84	4862.1	4434.74	4403.6	4166.43	4351.58	4307.2
Medtr1g069905.1	60S ribosomal L21-like protein	11675.3	10592.9	13466	11911.4	11721.3	11197.2	11768.9	11562.5
Medtr7g107420.1	60S ribosomal L21-like protein	5559.1	5681.4	8123.51	6454.67	6486.3	6020.24	5237.51	5914.68
Medtr1g026090.1	60S ribosomal L23-like protein	627.402	648.011	780.59	685.334	636.627	705.175	595.774	645.859
Medtr1g069585.1	60S ribosomal L23-like protein	3187.55	3560.63	4527.11	3758.43	3616.14	3694.7	3234.41	3515.08
Medtr5g054560.1	60S ribosomal L23-like protein	22.1871	9.59001	9.48085	13.7527	10.6838	12.9242	16.9379	13.5153
Medtr5g464620.1	60S ribosomal L23-like protein	12.3262	15.07	15.8014	14.3992	5.65611	12.9242	13.2558	10.612
Medtr7g098290.1	60S ribosomal L23-like protein	17.2566	20.55	20.5418	19.4495	12.5691	8.88537	24.3023	15.2523
Medtr7g098290.2	60S ribosomal L23-like protein	0	0	0	0	0	0	0	0
Medtr2g100410.1	60S ribosomal L28-like protein	5831.51	5736.2	7993.94	6520.55	6497.61	5920.89	5803.82	6074.11
Medtr8g015570.1	60S ribosomal L28-like protein	7.3957	5.48001	7.90071	6.92547	9.42685	6.46209	6.62789	7.50561
Medtr8g015570.2	60S ribosomal L28-like protein	0	0	0	0	0	0	0	0
Medtr5g040570.1	60S ribosomal L34-like protein	7726.04	7621.32	9264.37	8203.91	9081.2	7844.17	8014.59	8313.32
Medtr7g010150.1	60S ribosomal L34-like protein	5352.02	5503.3	7180.17	6011.83	5472.6	5340.92	5484.95	5432.82
Medtr7g011050.1	60S ribosomal L34-like protein	1492.7	1267.25	1889.85	1549.93	1672.95	1451.55	1545.77	1556.76
Medtr8g467460.1	60S ribosomal L34-like protein	1529.68	1749.49	2245.38	1841.52	1661.01	1660.76	1681.28	1667.68
Medtr1g067490.1	60S ribosomal L35-like protein	2566.31	2885.22	3940.87	3130.8	3068.13	2884.51	2461.89	2804.84
Medtr1g115545.1	60S ribosomal L35-like protein	1794.69	1939.92	2536.13	2090.25	2332.2	2042.83	1865.38	2080.14
Medtr4g062410.1	60S ribosomal L35-like protein	4252.53	4399.07	5731.18	4794.26	4646.81	4277.09	4183.67	4369.19
Medtr4g072410.1	60S ribosomal L35-like protein	253.919	232.9	270.204	252.341	326.797	193.055	299.728	273.193
Medtr7g080090.1	60S ribosomal L35-like protein	75.1896	71.2401	96.3887	80.9395	104.324	84.0072	74.3797	87.5702
Medtr5g045540.1	60S ribosomal L35-like protein, putative	0	0	0	0	0	0	0	0
Medtr1g045410.1	60S ribosomal L4-like protein	2572.47	2783.84	3877.67	3077.99	2418.93	2819.89	2317.55	2518.79
Medtr1g066990.1	60S ribosomal L4-like protein	6117.48	6884.26	8651.28	7217.67	6480.02	7329.62	6228.74	6679.46
Medtr5g025120.1	60S ribosomal L4-like protein	4453.44	4433.32	5451.49	4779.42	4135.24	4601.81	5183.01	4640.02
Medtr3g094570.1	60S ribosomal L6-like protein	690.265	704.181	839.056	744.501	740.322	768.181	708.448	738.984
Medtr3g094860.1	60S ribosomal L6-like protein	1460.65	1612.49	1968.86	1680.67	1647.18	1720.53	1613.52	1660.41
Medtr5g098090.1	60S ribosomal L6-like protein	2276.64	2211.18	2665.7	2384.51	2306.44	2210.03	2375.73	2297.4
Medtr8g091910.1	60S ribosomal L6-like protein	400.6	367.16	469.302	412.354	382.73	373.186	406.511	387.475
Medtr3g029930.1	60S ribosomal L7-like protein	59.1656	60.2801	75.8468	65.0975	81.6994	63.8131	83.2169	76.2431
Medtr5g021800.1	60S ribosomal L8-like protein	2621.78	2186.52	3340.42	2716.24	2263.07	2302.12	2146.7	2237.3
Medtr7g076940.1	60S ribosomal L8-like protein	6659.83	6530.8	7854.89	7015.17	7029.92	7570.34	7757.58	7452.61
Medtr2g090910.1	60S ribosomal protein L10-2	6076.8	6456.82	8183.56	6905.72	5531.05	6501.67	5807.51	5946.74
Medtr3g062600.1	60S ribosomal protein L10-2	27.1176	104.12	273.365	134.867	609.603	121.164	160.542	297.103
Medtr3g094230.1	60S ribosomal protein L10-2	4414	4614.16	5675.87	4901.35	4725.99	4609.89	4554.1	4629.99
Medtr1g023590.1	60S ribosomal protein L13a-4	3132.08	2949.61	3985.12	3355.6	2987.68	3285.97	3000.96	3091.54
Medtr5g083790.1	60S ribosomal protein L13a-4	1774.97	1986.5	2749.45	2170.31	1872.8	1920.05	1572.28	1788.38
Medtr7g057770.1	60S ribosomal protein L13a-4	6855.81	6814.39	9417.65	7695.95	6979.01	7258.54	7186.11	7141.22
Medtr2g014220.1	60S ribosomal protein L15-1	2468.93	2518.06	3319.88	2768.96	2464.18	2846.55	2659.99	2656.91
Medtr3g078653.1	60S ribosomal protein L15-1	5587.45	5285.47	6987.39	5953.44	5784.32	5730.26	5808.24	5774.27
Medtr3g085490.1	60S ribosomal protein L17A	0	0	1.58014	0.526714	1.25691	0	0.736432	0.664449
Medtr8g080460.1	60S ribosomal protein L17A	5205.34	5470.42	7131.18	5935.65	5375.82	5327.99	4957.66	5220.49
Medtr3g085490.2	60S ribosomal protein L17A	0	0	0	0	0	0	0	0
Medtr1g083460.1	60S ribosomal protein L18-3	3671.96	3794.9	4900.02	4122.3	3814.73	3618.77	3480.38	3637.96
Medtr7g108805.1	60S ribosomal protein L18-3	9342	9114.62	12190.8	10215.8	9857.97	9407.99	9172.27	9479.41
Medtr7g112880.1	60S ribosomal protein L18-3	195.986	197.28	306.548	233.271	181.624	204.364	198.837	194.941
Medtr7g112880.2	60S ribosomal protein L18-3	0	0	0	0	0	0	0	0
Medtr2g019720.1	60S ribosomal protein L18a	14.7914	17.81	15.8014	16.1343	17.5968	19.3863	21.3565	19.4465
Medtr2g098000.1	60S ribosomal protein L18a-3	1471.74	1524.81	2024.16	1673.57	1586.22	1553.32	1375.66	1505.07
Medtr5g091120.1	60S ribosomal protein L18a-3	172.566	187.69	251.243	203.833	240.699	214.864	212.829	222.797
Medtr5g091135.1	60S ribosomal protein L18a-3	2293.9	2150.9	2487.14	2310.65	2031.8	2071.1	2412.55	2171.82
Medtr3g046320.1	60S ribosomal protein L18a-3	0	0	0	0	0	0	0	0
Medtr3g046320.2	60S ribosomal protein L18a-3	0	0	0	0	0	0	0	0
Medtr1g087910.1	60S ribosomal protein L19	6.16308	0	3.16028	3.10779	1.88537	4.03881	2.94573	2.95663
Medtr7g108955.1	60S ribosomal protein L19	2821.46	2527.65	3346.74	2898.62	2496.23	2801.32	2843.37	2713.64
Medtr1g087910.2	60S ribosomal protein L19	0	0	0	0	0	0	0	0
Medtr7g108955.2	60S ribosomal protein L19	0	0	0	0	0	0	0	0
Medtr7g007070.2	60S ribosomal protein L2, related protein	2.46523	0	1.58014	1.34846	1.88537	1.61552	1.47286	1.65792
Medtr7g007070.1	60S ribosomal protein L2, related protein	0	0	0	0	0	0	0	0
Medtr4g017930.1	60S ribosomal protein L23, putative	1.23262	2.74	0	1.32421	1.88537	3.23104	2.94573	2.68738
Medtr4g066540.1	60S ribosomal protein L23, putative	0	0	1.58014	0.526714	0	2.42328	0	0.807761
Medtr4g007840.1	60S ribosomal protein L23a, putative	86.2832	98.6401	129.572	104.832	84.8416	93.7003	97.2091	91.917
Medtr2g096340.1	60S ribosomal protein L23a-2	3.69785	2.74	3.16028	3.19938	2.51383	1.61552	2.2093	2.11288
Medtr4g063060.1	60S ribosomal protein L23a-2	6309.76	6067.74	8196.2	6857.9	6790.47	6016.2	6073.36	6293.35
Medtr7g023260.1	60S ribosomal protein L23a-2	820.923	875.431	1234.09	976.815	950.855	866.728	773.254	863.612
Medtr2g096340.2	60S ribosomal protein L23a-2	0	0	0	0	0	0	0	0
Medtr1g061670.1	60S ribosomal protein L24-2	3054.42	3148.26	4309.05	3503.91	3046.13	3075.15	3182.86	3101.38
Medtr4g104930.1	60S ribosomal protein L24-2	0	0	0	0	0.628457	0.807761	1.47286	0.969694
Medtr7g103320.2	60S ribosomal protein L24-2	2.46523	4.11	1.58014	2.71846	0	2.42328	0	0.807761
Medtr7g103320.3	60S ribosomal protein L24-2	3.69785	4.11	4.74043	4.18276	4.3992	4.03881	2.94573	3.79458
Medtr7g103320.1	60S ribosomal protein L24-2	0	0	0	0	0	0	0	0
Medtr8g073140.1	60S ribosomal protein L26, putative	0	0	0	0	0	0	0	0
Medtr2g012450.1	60S ribosomal protein L26-1	3614.03	3266.08	4432.3	3770.8	3845.53	3402.29	3551.08	3599.63
Medtr5g015570.1	60S ribosomal protein L26-1	3897.53	4267.55	5979.26	4714.78	4265.96	4128.47	3799.99	4064.81
Medtr5g096540.1	60S ribosomal protein L26-1	2521.93	2700.27	3629.59	2950.6	2539.59	2666.42	2332.28	2512.76
Medtr2g006170.1	60S ribosomal protein L27-1	4162.55	4560.73	5958.72	4894	4912.65	4256.09	4193.25	4453.99
Medtr2g035930.1	60S ribosomal protein L27-1	5549.24	6003.35	8016.06	6522.88	6504.53	5814.26	5339.13	5885.98
Medtr3g077050.1	60S ribosomal protein L27a-3	4835.56	5125.17	6804.09	5588.27	5356.96	4937.04	4954.72	5082.91
Medtr5g033090.1	60S ribosomal protein L27a-3	6139.66	6377.36	8033.44	6850.15	6707.52	6516.21	6372.35	6532.03
Medtr8g069460.1	60S ribosomal protein L27a-3	425.253	389.08	592.553	468.962	407.868	413.574	387.363	402.935
Medtr4g121870.1	60S ribosomal protein L29-1	3235.62	3364.72	4392.8	3664.38	3715.44	3533.95	3428.09	3559.16
Medtr4g121877.1	60S ribosomal protein L29-1	1329.99	1441.24	2101.59	1624.27	1826.3	1571.9	1357.98	1585.39
Medtr6g091630.3	60S ribosomal protein L31B	3.69785	5.48001	6.32057	5.16614	5.02765	4.03881	2.94573	4.00406
Medtr8g101980.1	60S ribosomal protein L31B	5220.13	5351.23	6897.32	5822.89	5605.2	5788.42	5732.39	5708.67
Medtr6g091630.1	60S ribosomal protein L31B	0	0	0	0	0	0	0	0
Medtr6g091630.2	60S ribosomal protein L31B	0	0	0	0	0	0	0	0
Medtr7g007920.1	60S ribosomal protein L32-1	2854.74	2620.81	4045.16	3173.57	3173.08	2895.02	2836.74	2968.28
Medtr7g053180.2	60S ribosomal protein L32-1	6.16308	2.74	11.061	6.65469	5.65611	9.69313	5.89146	7.08023
Medtr8g085740.1	60S ribosomal protein L32-1	1341.09	1389.18	1949.9	1560.05	1518.35	1456.39	1304.22	1426.32
Medtr7g053180.1	60S ribosomal protein L32-1	0	0	0	0	0	0	0	0
Medtr6g012390.1	60S ribosomal protein L34	228.034	194.54	200.678	207.751	206.762	160.744	287.209	218.238
Medtr7g010930.1	60S ribosomal protein L34	639.728	685.001	515.126	613.285	635.998	604.205	567.789	602.664
Medtr8g019410.1	60S ribosomal protein L34, putative	2.46523	4.11	3.16028	3.24517	3.14228	0.807761	4.41859	2.78955
Medtr8g467400.1	60S ribosomal protein L34, putative	0	0	0	0	0	0	0	0
Medtr1g105880.1	60S ribosomal protein L35	0	0	1.58014	0.526714	0.628457	0	1.47286	0.70044
Medtr0699s0020.1	60S ribosomal protein L35a-3	977.465	802.821	997.07	925.785	872.926	813.415	929.378	871.906
Medtr5g081705.1	60S ribosomal protein L35a-3	1988.21	1883.75	2134.77	2002.24	1703.12	2075.14	2341.12	2039.79
Medtr0699s0010.1	60S ribosomal protein L35a-3	0	0	0	0	0	0	0	0
Medtr5g081705.2	60S ribosomal protein L35a-3	0	0	0	0	0	0	0	0
Medtr1g100960.1	60S ribosomal protein L36	7.3957	9.59001	9.48085	8.82219	8.79839	8.88537	12.5194	10.0677
Medtr1g100960.2	60S ribosomal protein L36	0	0	0	0	0	0	0	0
Medtr6g053730.1	60S ribosomal protein L36	0	0	0	0	0	0	0	0
Medtr6g053730.2	60S ribosomal protein L36	0	0	0	0	0	0	0	0
Medtr2g008180.1	60S ribosomal protein L36a	3546.24	3498.98	4808.37	3951.2	4297.39	3761.74	3659.33	3906.15
Medtr4g094308.1	60S ribosomal protein L36a	115.866	100.01	150.114	121.997	104.952	117.125	128.139	116.739
Medtr7g100280.1	60S ribosomal protein L36a	1183.31	1120.66	1562.76	1288.91	1500.75	1033.13	1110.54	1214.81
Medtr0147s0070.1	60S ribosomal protein L37-1	3758.25	3796.27	5285.58	4280.03	3991.33	4072.73	3694.68	3919.58
Medtr2g101900.1	60S ribosomal protein L37-1	3553.63	3377.05	4522.37	3817.68	3693.44	3880.48	3539.29	3704.41
Medtr0199s0040.1	60S ribosomal protein L37a-2	385.809	420.59	521.447	442.615	418.552	439.422	368.216	408.73
Medtr4g099160.1	60S ribosomal protein L37a-2	2811.6	2797.54	2972.25	2860.46	3060.58	2627.65	3355.92	3014.72
Medtr4g103340.1	60S ribosomal protein L37a-2	0	0	3.16028	1.05343	0.628457	2.42328	2.2093	1.75368
Medtr8g007485.1	60S ribosomal protein L37a-2	921.997	1030.24	1387.36	1113.2	1000.5	967.698	933.796	967.332
Medtr4g103340.2	60S ribosomal protein L37a-2	0	0	0	0	0	0	0	0
Medtr2g018680.1	60S ribosomal protein L38A	929.393	952.151	1308.36	1063.3	1182.76	936.195	849.843	989.598
Medtr4g068040.1	60S ribosomal protein L38A	705.057	690.481	875.399	756.979	675.591	642.978	677.518	665.362
Medtr8g079485.1	60S ribosomal protein L38A	3673.2	4037.39	5009.05	4239.88	4237.05	3692.28	3927.39	3952.24
Medtr2g018680.2	60S ribosomal protein L38A	0	0	0	0	0	0	0	0
Medtr4g068040.2	60S ribosomal protein L38A	0	0	0	0	0	0	0	0
Medtr1g013070.1	60S ribosomal protein L39-3	3157.96	3023.59	4043.58	3408.38	3464.05	3268.2	3451.66	3394.64
Medtr3g106310.1	60S ribosomal protein L39-3	2417.16	2298.86	3256.67	2657.57	2929.24	2613.11	2702.71	2748.35
Medtr1g098540.2	60S ribosomal protein L3B	1.23262	0	0	0.410872	0	0	0	0
Medtr1g098540.3	60S ribosomal protein L3B	1.23262	0	0	0.410872	0.628457	0.807761	0.736432	0.724217
Medtr4g094398.1	60S ribosomal protein L3B	1219.06	1648.11	1967.28	1611.48	1219.21	1379.66	1487.59	1362.15
Medtr1g098540.1	60S ribosomal protein L3B	0	0	0	0	0	0	0	0
Medtr3g118030.1	60S ribosomal protein L5-2	2378.95	2522.17	3623.27	2841.46	2746.36	2686.61	2335.96	2589.64
Medtr8g028125.1	60S ribosomal protein L5-2	14472.2	15046.7	19664.9	16394.6	15382.1	15134.2	14798.6	15105
Medtr1g077690.1	60S ribosomal protein L6	138.053	146.59	161.175	148.606	175.339	163.975	139.922	159.746
Medtr1g090700.1	60S ribosomal protein L6	342.667	368.53	387.135	366.111	332.454	357.838	388.836	359.709
Medtr3g093110.1	60S ribosomal protein L6	12106.8	12819.1	15605.5	13510.4	12337.2	12320.8	11773.3	12143.8
Medtr5g068780.1	60S ribosomal protein L6	479.488	549.371	812.193	613.684	519.734	486.272	364.534	456.847
Medtr1g022375.1	60S ribosomal protein L7, putative	16.024	6.85001	9.48085	10.785	14.4545	6.46209	8.10076	9.67245
Medtr3g112090.1	60S ribosome subunit biogenesis NIP7-like protein	750.664	938.451	1238.83	975.982	819.507	857.842	657.634	778.328
Medtr6g061690.1	65-kDa microtubule-associated-like protein	73.957	153.44	123.251	116.883	101.81	159.129	63.3332	108.091
Medtr1g090300.1	6-phosphofructokinase	157.775	138.37	162.755	152.967	168.426	133.281	177.48	159.729
Medtr2g100710.1	6-phosphofructokinase	2.46523	5.48001	1.58014	3.17513	6.91302	12.9242	8.10076	9.31265
Medtr3g110395.1	6-phosphofructokinase	3247.94	3474.32	2185.34	2969.2	2890.9	2270.62	6443.78	3868.43
Medtr4g134290.1	6-phosphofructokinase	214.475	193.17	213.319	206.988	177.225	180.131	92.7905	150.049
Medtr5g032570.1	6-phosphofructokinase	39.4437	58.9101	60.0454	52.7997	93.64	54.12	64.0696	70.6099
Medtr6g090130.1	6-phosphofructokinase	1856.32	1790.59	1398.43	1681.78	1671.07	1815.04	2863.99	2116.7
Medtr8g069040.1	6-phosphofructokinase	470.86	460.32	493.004	474.728	465.686	407.919	409.456	427.687
Medtr2g100710.2	6-phosphofructokinase	0	0	0	0	0	0	0	0
Medtr8g102190.1	6-phosphofructokinase	0	0	0	0	0	0	0	0
Medtr8g102190.2	6-phosphofructokinase	0	0	0	0	0	0	0	0
Medtr8g102190.3	6-phosphofructokinase	0	0	0	0	0	0	0	0
Medtr8g102470.2	6-phosphogluconate dehydrogenase NAD-binding domain protein	59.1656	39.73	61.6255	53.5071	55.3042	48.4657	58.9146	54.2281
Medtr8g102470.1	6-phosphogluconate dehydrogenase NAD-binding domain protein	0	0	0	0	0	0	0	0
Medtr8g088900.1	6-phosphogluconate dehydrogenase-like protein	705.057	612.391	592.553	636.667	574.409	668.018	804.184	682.204
Medtr2g005690.1	70 kDa heat shock protein	2680.94	2564.64	2749.45	2665.01	2456.01	2880.48	2682.09	2672.86
Medtr3g108730.1	7-dehydrocholesterol reductase	97.3767	78.0901	86.9078	87.4582	106.209	103.393	149.496	119.699
Medtr4g005480.1	7-dehydrocholesterol reductase	0	0	0	0	0	0	0	0
Medtr4g005450.1	7-dehydrocholesterol reductase-like protein	11.0935	9.59001	1.58014	7.42123	13.1976	12.9242	11.0465	12.3894
Medtr4g094510.1	7-dehydrocholesterol reductase-like protein	20.9545	13.7	11.061	15.2385	8.79839	14.5397	19.8837	14.4073
Medtr4g094512.5	7-dehydrocholesterol reductase-like protein	7.3957	2.74	6.32057	5.48542	7.54148	10.5009	6.62789	8.22342
Medtr4g094512.1	7-dehydrocholesterol reductase-like protein	0	0	0	0	0	0	0	0
Medtr4g094512.2	7-dehydrocholesterol reductase-like protein	0	0	0	0	0	0	0	0
Medtr4g094512.3	7-dehydrocholesterol reductase-like protein	0	0	0	0	0	0	0	0
Medtr4g094512.4	7-dehydrocholesterol reductase-like protein	0	0	0	0	0	0	0	0
Medtr3g008020.1	8-amino-7-oxononanoate synthase-like protein	103.54	153.44	186.457	147.812	120.035	147.013	143.604	136.884
Medtr3g088510.1	8-oxoguanine-DNA glycosylase	184.892	171.25	260.723	205.622	246.355	240.713	160.542	215.87
Medtr2g070460.1	9-cis-epoxycarotenoid dioxygenase	96.1441	131.52	210.159	145.941	328.054	178.515	100.891	202.487
Medtr5g079770.1	A1 cistron-splicing factor AAR2	199.684	198.65	181.716	193.35	206.134	223.75	221.666	217.183
Medtr2g037460.2	A49-like RNA polymerase I associated factor	64.0961	69.8701	82.1674	72.0445	59.0749	71.083	57.4417	62.5332
Medtr7g104810.1	A49-like RNA polymerase I associated factor	192.288	150.7	213.319	185.436	214.932	172.053	153.178	180.054
Medtr2g037460.1	A49-like RNA polymerase I associated factor	0	0	0	0	0	0	0	0
Medtr2g037880.1	A49-like RNA polymerase I associated factor	0	0	0	0	0	0	0	0
Medtr2g037880.2	A49-like RNA polymerase I associated factor	0	0	0	0	0	0	0	0
Medtr1231s0010.1	AAA ATPase, putative	0	0	0	0	0.628457	0	0	0.209486
Medtr5g080800.1	AAA domain protein	6.16308	5.48001	4.74043	5.46117	11.9407	4.03881	34.6123	16.8639
Medtr5g090740.1	AAA domain protein	41.909	23.29	36.3433	33.8474	69.1302	34.7337	67.0153	56.9598
Medtr4g134610.1	AAA domain, Cdc48 subfamily protein	7.3957	12.33	14.2213	11.3157	7.54148	16.1552	11.7829	11.8265
Medtr5g098360.1	AAA domain, Cdc48 subfamily protein	0	0	0	0	0	0	0	0
Medtr4g088885.1	AAA family ATPase	1802.09	1453.57	1657.57	1637.74	2432.13	1450.74	1606.16	1829.68
Medtr5g098850.1	AAA family ATPase	474.557	667.191	594.133	578.627	520.362	655.094	910.23	695.229
Medtr6g048860.1	AAA family ATPase	11.0935	53.4301	30.0227	31.5154	69.7587	63.0054	44.1859	58.9833
Medtr2g086160.1	AAA-type ATPase family protein	18.4892	30.14	11.061	19.8968	22.6244	16.963	23.5658	21.0511
Medtr3g023900.1	AAA-type ATPase family protein	0	0	1.58014	0.526714	0	0	0	0
Medtr7g075520.1	AAA-type ATPase family protein	351.296	339.76	316.028	335.695	434.892	360.261	440.387	411.847
Medtr2g086160.2	AAA-type ATPase family protein	0	0	0	0	0	0	0	0
Medtr4g053350.1	AAA-type ATPase family protein	0	0	0	0	0	0	0	0
Medtr4g053350.2	AAA-type ATPase family protein	0	0	0	0	0	0	0	0
Medtr1g113750.1	AAA-type ATPase family protein, putative	0	0	0	0	0.628457	0	0	0.209486
Medtr6g088470.1	AAA-type ATPase family protein/ankyrin repeat protein	0	0	0	0	0	0	0	0
Medtr6g088470.2	AAA-type ATPase family protein/ankyrin repeat protein	0	0	0	0	0	0	0	0
Medtr1g095480.1	AarF domain kinase	139.286	169.88	140.633	149.933	150.83	145.397	184.108	160.112
Medtr3g105760.1	AarF domain kinase	198.451	209.61	243.342	217.134	202.991	193.863	198.1	198.318
Medtr5g077080.1	aarF domain kinase	43.1416	42.47	50.5646	45.3921	40.2212	58.9666	33.8759	44.3546
Medtr1g095480.2	AarF domain kinase	0	0	0	0	0	0	0	0
Medtr1g094035.1	ABA induced plasma membrane protein	0	1.37	0	0.456667	0	0	0	0
Medtr2g049340.1	ABA induced plasma membrane protein	27.1176	43.84	20.5418	30.4998	13.1976	36.3492	21.3565	23.6345
Medtr4g117600.1	ABA induced plasma membrane protein	0	1.37	1.58014	0.983381	0	0	1.47286	0.490955
Medtr6g068860.1	ABA induced plasma membrane protein	1.23262	0	0	0.410872	0.628457	0	0	0.209486
Medtr4g117600.2	ABA induced plasma membrane protein	0	0	0	0	0	0	0	0
Medtr4g085910.1	ABA response element-binding factor	575.632	583.621	812.193	657.149	908.12	747.179	651.743	769.014
Medtr7g104480.1	ABA response element-binding factor	97.3767	82.2001	28.4426	69.3398	37.7074	75.1218	143.604	85.4778
Medtr2g086390.1	ABA response element-binding factor	0	0	0	0	0	0	0	0
Medtr2g086390.2	ABA response element-binding factor	0	0	0	0	0	0	0	0
Medtr3g101780.1	ABA response element-binding factor	0	0	0	0	0	0	0	0
Medtr3g101780.2	ABA response element-binding factor	0	0	0	0	0	0	0	0
Medtr0583s0010.1	ABA/WDS induced protein	0	0	0	0	0.628457	0	0	0.209486
Medtr1g098680.1	ABA/WDS induced protein	18.4892	32.88	52.1447	34.5047	21.996	31.5027	17.6744	23.7243
Medtr6g037220.1	ABA/WDS induced protein	59.1656	34.25	60.0454	51.1537	302.916	28.2716	98.6819	143.29
Medtr7g096350.1	ABA-inducible bHLH-type transcription factor	0	1.37	0	0.456667	0.628457	0.807761	0	0.478739
Medtr7g096350.2	ABA-inducible bHLH-type transcription factor	3.69785	8.22001	7.90071	6.60619	7.54148	8.88537	7.36432	7.93039
Medtr7g117670.1	ABA-inducible bHLH-type transcription factor	926.928	924.751	737.926	863.202	765.46	916.809	753.37	811.88
Medtr8g027495.1	ABA-inducible bHLH-type transcription factor	379.646	382.23	391.875	384.584	401.584	343.298	319.612	354.831
Medtr2g035190.1	ABA-responsive protein	1392.86	441.14	948.085	927.361	1565.49	406.304	3411.15	1794.31
Medtr2g035210.1	ABA-responsive protein	73.957	120.56	202.258	132.258	352.564	595.32	293.837	413.907
Medtr2g035220.1	ABA-responsive protein	1327.53	441.14	684.202	817.623	1224.23	331.182	941.897	832.438
Medtr2g035320.1	ABA-responsive protein	0	0	1.58014	0.526714	0.628457	0	0.736432	0.454963
Medtr2g035320.2	ABA-responsive protein	0	0	0	0	0	0	0	0
Medtr3g008040.1	ABC transporter	1.23262	2.74	3.16028	2.37763	2.51383	0.807761	0.736432	1.35267
Medtr8g016000.1	ABC transporter	16.024	6.85001	1.58014	8.15139	1.88537	6.46209	8.10076	5.48274
Medtr3g005100.1	ABC transporter	0	0	0	0	0	0	0	0
Medtr3g005100.2	ABC transporter	0	0	0	0	0	0	0	0
Medtr3g005100.3	ABC transporter	0	0	0	0	0	0	0	0
Medtr1567s0010.1	ABC transporter (ATP-binding protein), putative	0	0	0	0	0.628457	0	0	0.209486
Medtr3g099990.1	ABC transporter A family protein	1.23262	2.74	0	1.32421	0	0.807761	0	0.269254
Medtr3g437870.1	ABC transporter A family protein	6914.98	6462.3	2946.97	5441.41	5446.83	5660.79	2629.06	4578.9
Medtr3g437990.1	ABC transporter A family protein	4084.89	3819.56	2506.11	3470.19	5434.26	3694.7	2436.85	3855.27
Medtr4g108153.1	ABC transporter A family protein	2.46523	1.37	3.16028	2.33184	0.628457	0.807761	2.94573	1.46065
Medtr4g108163.1	ABC transporter A family protein	0	1.37	0	0.456667	5.65611	3.23104	0	2.96238
Medtr4g108170.1	ABC transporter A family protein	209.545	550.741	309.708	356.664	333.082	490.311	794.611	539.335
Medtr4g108210.1	ABC transporter A family protein	1.23262	1.37	1.58014	1.39425	0.628457	1.61552	2.2093	1.48443
Medtr4g108240.1	ABC transporter A family protein	0	0	0	0	0	0	0	0
Medtr4g108240.2	ABC transporter A family protein	0	0	0	0	0	0	0	0
Medtr4g108240.3	ABC transporter A family protein	0	0	0	0	0	0	0	0
Medtr4g108180.1	ABC transporter A family protein, putative	0	0	0	0	0.628457	4.03881	1.47286	2.04671
Medtr1g025560.1	ABC transporter B family protein	1.23262	0	0	0.410872	0	0	0.736432	0.245477
Medtr1g063170.1	ABC transporter B family protein	246.523	153.44	210.159	203.374	214.932	139.743	159.069	171.248
Medtr1g086080.1	ABC transporter B family protein	17.2566	28.77	7.90071	17.9758	34.5651	9.69313	13.2558	19.1713
Medtr1g086150.1	ABC transporter B family protein	139.286	149.33	93.2284	127.281	74.1579	111.471	67.0153	84.2148
Medtr1g115430.1	ABC transporter B family protein	1482.84	1633.04	1311.52	1475.8	1478.13	1505.67	1606.9	1530.23
Medtr2g018350.1	ABC transporter B family protein	0	1.37	0	0.456667	0	0	0.736432	0.245477
Medtr3g093430.1	ABC transporter B family protein	61.6308	145.22	56.8851	87.912	39.5928	84.0072	25.7751	49.7917
Medtr4g077930.1	ABC transporter B family protein	9.86093	12.33	14.2213	12.1374	6.91302	4.84657	19.8837	10.5478
Medtr4g081190.1	ABC transporter B family protein	276.106	458.95	376.074	370.377	348.165	483.849	581.782	471.265
Medtr4g109720.1	ABC transporter B family protein	1212.89	1313.83	1065.02	1197.25	1304.05	1159.14	1028.06	1163.75
Medtr4g123990.1	ABC transporter B family protein	1120.45	980.921	1090.3	1063.89	2045	1050.09	689.301	1261.46
Medtr4g124040.1	ABC transporter B family protein	0	0	0	0	0	1.61552	0	0.538507
Medtr5g033080.1	ABC transporter B family protein	18.4892	24.66	34.7631	25.9708	33.3082	46.8501	41.9766	40.7117
Medtr6g008800.1	ABC transporter B family protein	177.497	165.77	202.258	181.842	156.486	226.981	188.527	190.664
Medtr6g009030.1	ABC transporter B family protein	0	0	1.58014	0.526714	0.628457	1.61552	0.736432	0.99347
Medtr6g009070.1	ABC transporter B family protein	0	2.74	0	0.913334	0	1.61552	1.47286	1.02946
Medtr6g009080.1	ABC transporter B family protein	0	0	0	0	0	1.61552	0	0.538507
Medtr6g009110.1	ABC transporter B family protein	93.6789	75.3501	37.9234	68.9841	35.822	80.7761	250.387	122.328
Medtr6g009150.1	ABC transporter B family protein	2.46523	4.11	4.74043	3.77189	1.88537	3.23104	1.47286	2.19643
Medtr6g009200.1	ABC transporter B family protein	77.6548	131.52	213.319	140.831	255.782	141.358	66.2789	154.473
Medtr6g011680.1	ABC transporter B family protein	1551.86	1346.71	1624.39	1507.65	1098.54	1168.02	953.68	1073.41
Medtr6g088670.1	ABC transporter B family protein	246.523	258.93	85.3277	196.927	71.0156	140.55	99.4184	103.661
Medtr7g051100.1	ABC transporter B family protein	1.23262	0	7.90071	3.04444	0.628457	2.42328	0.736432	1.26272
Medtr7g102070.1	ABC transporter B family protein	1339.85	1142.58	1213.55	1231.99	1185.27	1071.09	1134.84	1130.4
Medtr8g066710.1	ABC transporter B family protein	2.46523	0	0	0.821744	0	1.61552	0	0.538507
Medtr0159s0070.1	ABC transporter B family protein	0	0	0	0	0	0	0	0
Medtr1g086080.2	ABC transporter B family protein	0	0	0	0	0	0	0	0
Medtr1g086095.1	ABC transporter B family protein	0	0	0	0	0	0	0	0
Medtr2g018345.1	ABC transporter B family protein	0	0	0	0	0	0	0	0
Medtr4g077930.2	ABC transporter B family protein	0	0	0	0	0	0	0	0
Medtr4g077930.3	ABC transporter B family protein	0	0	0	0	0	0	0	0
Medtr4g124000.1	ABC transporter B family protein	0	0	0	0	0	0	0	0
Medtr4g124000.2	ABC transporter B family protein	0	0	0	0	0	0	0	0
Medtr4g124040.2	ABC transporter B family protein	0	0	0	0	0	0	0	0
Medtr4g124040.3	ABC transporter B family protein	0	0	0	0	0	0	0	0
Medtr4g124040.4	ABC transporter B family protein	0	0	0	0	0	0	0	0
Medtr4g124040.5	ABC transporter B family protein	0	0	0	0	0	0	0	0
Medtr5g033080.2	ABC transporter B family protein	0	0	0	0	0	0	0	0
Medtr7g023340.1	ABC transporter B family protein	0	0	0	0	0	0	0	0
Medtr7g023340.2	ABC transporter B family protein	0	0	0	0	0	0	0	0
Medtr4g128960.1	ABC transporter B family protein, putative	0	0	0	0	0	0	0	0
Medtr2g018530.1	ABC transporter B family-like protein	0	0	1.58014	0.526714	0.628457	0	0	0.209486
Medtr2g042310.1	ABC transporter B family-like protein	73.957	69.8701	85.3277	76.3849	74.1579	60.5821	54.496	63.0787
Medtr5g029750.1	ABC transporter B family-like protein	0	1.37	1.58014	0.983381	1.25691	0	0	0.418971
Medtr6g078080.1	ABC transporter B family-like protein	1.23262	2.74	0	1.32421	0.628457	0.807761	0	0.478739
Medtr8g022270.1	ABC transporter B family-like protein	14.7914	15.07	20.5418	16.8011	20.7391	27.4639	10.3101	19.5043
Medtr2g018320.1	ABC transporter B family-like protein	0	0	0	0	0	0	0	0
Medtr6g008820.1	ABC transporter B family-like protein	0	0	0	0	0	0	0	0
Medtr6g008820.2	ABC transporter B family-like protein	0	0	0	0	0	0	0	0
Medtr6g008820.3	ABC transporter B family-like protein	0	0	0	0	0	0	0	0
Medtr6g008820.4	ABC transporter B family-like protein	0	0	0	0	0	0	0	0
Medtr3g056645.1	ABC transporter C family protein	7.3957	10.96	22.122	13.4926	21.3675	11.3087	16.9379	16.538
Medtr8g016010.1	ABC transporter C family protein	27.1176	28.77	9.48085	21.7895	8.16994	23.4251	12.5194	14.7048
Medtr8g075940.1	ABC transporter C family protein	0	1.37	0	0.456667	1.88537	0	0	0.628457
Medtr1008s0010.1	ABC transporter C family protein	0	0	0	0	0	0	0	0
Medtr8g042520.1	ABC transporter C family protein	0	0	0	0	0	0	0	0
Medtr8g009630.1	ABC transporter C family protein, putative	223.104	350.72	254.403	276.076	290.347	290.794	762.207	447.783
Medtr0874s0020.1	ABC transporter C family-like protein	407.996	557.591	455.081	473.556	550.528	438.614	1603.21	864.119
Medtr3g092500.1	ABC transporter C family-like protein, putative	0	0	0	0	0	0	0	0
Medtr2g062790.1	ABC transporter D family protein	94.9115	94.5301	85.3277	91.5898	81.6994	75.9295	118.566	92.0648
Medtr3g095010.1	ABC transporter F family protein	465.929	383.6	323.929	391.153	436.149	441.038	540.541	472.576
Medtr1g066620.1	ABC transporter F family-like protein	34.5133	43.84	82.1674	53.5069	59.7034	63.8131	89.8447	71.1204
Medtr3g080970.1	ABC transporter F family-like protein	1395.32	1215.19	1518.52	1376.34	1429.11	1327.96	1431.62	1396.23
Medtr8g075040.1	ABC transporter family F protein PpABCF protein	176.264	176.73	150.114	167.703	143.917	157.513	187.79	163.073
Medtr7g018380.1	ABC transporter family F protein PpABCF protein	0	0	0	0	0	0	0	0
Medtr7g018380.2	ABC transporter family F protein PpABCF protein	0	0	0	0	0	0	0	0
Medtr1g069750.1	ABC transporter family I protein, SmABCI protein	0	0	0	0	0	0	0	0
Medtr1g069750.2	ABC transporter family I protein, SmABCI protein	0	0	0	0	0	0	0	0
Medtr0019s0020.1	ABC transporter family protein	6.16308	10.96	4.74043	7.28784	7.54148	6.46209	7.36432	7.12263
Medtr2g095440.1	ABC transporter family protein	0	0	0	0	0	0	0.736432	0.245477
Medtr4g057795.1	ABC transporter family protein	403.066	335.65	425.058	387.925	368.904	315.027	430.813	371.581
Medtr6g034230.1	ABC transporter family protein	666.846	498.68	271.784	479.104	225.616	443.461	217.984	295.687
Medtr6g034270.1	ABC transporter family protein	4.93047	1.37	1.58014	2.62687	0.628457	0	0.736432	0.454963
Medtr6g034335.1	ABC transporter family protein	2.46523	1.37	3.16028	2.33184	0	0	1.47286	0.490955
Medtr6g034350.1	ABC transporter family protein	0	0	0	0	0	0	0.736432	0.245477
Medtr6g034755.1	ABC transporter family protein	4.93047	4.11	18.9617	9.33406	4.3992	6.46209	9.57362	6.81164
Medtr6g465300.2	ABC transporter family protein	0	0	0	0	0	0	0.736432	0.245477
Medtr7g091380.1	ABC transporter family protein	0	1.37	0	0.456667	0	0	0	0
Medtr0019s0020.2	ABC transporter family protein	0	0	0	0	0	0	0	0
Medtr0019s0020.3	ABC transporter family protein	0	0	0	0	0	0	0	0
Medtr0019s0020.4	ABC transporter family protein	0	0	0	0	0	0	0	0
Medtr0019s0020.5	ABC transporter family protein	0	0	0	0	0	0	0	0
Medtr1g057830.1	ABC transporter family protein	0	0	0	0	0	0	0	0
Medtr2g095440.2	ABC transporter family protein	0	0	0	0	0	0	0	0
Medtr2g095440.3	ABC transporter family protein	0	0	0	0	0	0	0	0
Medtr2g095440.4	ABC transporter family protein	0	0	0	0	0	0	0	0
Medtr2g095440.5	ABC transporter family protein	0	0	0	0	0	0	0	0
Medtr4g057795.2	ABC transporter family protein	0	0	0	0	0	0	0	0
Medtr6g034265.1	ABC transporter family protein	0	0	0	0	0	0	0	0
Medtr6g465300.1	ABC transporter family protein	0	0	0	0	0	0	0	0
Medtr7g091380.2	ABC transporter family protein	0	0	0	0	0	0	0	0
Medtr7g091380.3	ABC transporter family protein	0	0	0	0	0	0	0	0
Medtr7g091380.4	ABC transporter family protein	0	0	0	0	0	0	0	0
Medtr8g031530.1	ABC transporter family protein	0	0	0	0	0	0	0	0
Medtr7g028600.1	ABC transporter family protein (ATP-binding component)	0	0	0	0	0	0	0	0
Medtr7g028600.2	ABC transporter family protein (ATP-binding component)	0	0	0	0	0	0	0	0
Medtr7g028600.3	ABC transporter family protein (ATP-binding component)	0	0	0	0	0	0	0	0
Medtr1g066650.1	ABC transporter family protein, putative	0	0	0	0	0	0	0.736432	0.245477
Medtr2g450200.1	ABC transporter family protein, putative	3.69785	5.48001	4.74043	4.63943	8.79839	8.88537	3.68216	7.12198
Medtr3g085200.1	ABC transporter family protein, putative	12.3262	6.85001	14.2213	11.1325	5.02765	5.65433	7.36432	6.01543
Medtr4g058000.1	ABC transporter G family-like protein	2.46523	1.37	1.58014	1.80513	1.25691	0	3.68216	1.64636
Medtr1g084720.1	ABC transporter I family protein	686.567	628.831	445.6	586.999	415.41	463.655	452.169	443.745
Medtr1g059830.1	ABC transporter of the protein	0	0	0	0	0	0	0	0
Medtr1g059830.2	ABC transporter of the protein	0	0	0	0	0	0	0	0
Medtr1054s0010.1	ABC transporter permease	0	0	0	0	0	0	0	0
Medtr6g009090.1	ABC transporter transmembrane region protein	7.3957	12.33	4.74043	8.15538	8.16994	13.7319	27.248	16.3833
Medtr8g066690.1	ABC transporter transmembrane region protein	1.23262	4.11	1.58014	2.30759	1.25691	2.42328	7.36432	3.68151
Medtr7g098310.1	ABC transporter, putative	0	1.37	0	0.456667	0	0	0	0
Medtr1g099280.3	ABC transporter-like family-protein	0	0	0	0	1.25691	0	1.47286	0.909926
Medtr6g034220.1	ABC transporter-like family-protein	2218.71	1528.92	1142.44	1630.02	874.183	1495.97	1028.06	1132.74
Medtr6g034310.5	ABC transporter-like family-protein	0	0	0	0	0.628457	0	0	0.209486
Medtr7g098690.1	ABC transporter-like family-protein	548.514	605.541	466.142	540.066	437.406	508.082	856.471	600.653
Medtr8g015980.1	ABC transporter-like family-protein	165.171	306.88	101.129	191.06	261.438	250.406	1111.28	541.04
Medtr8g016020.1	ABC transporter-like family-protein	2.46523	1.37	0	1.27841	0.628457	1.61552	0	0.747993
Medtr8g040170.2	ABC transporter-like family-protein	1.23262	2.74	4.74043	2.90435	2.51383	1.61552	2.2093	2.11288
Medtr8g040620.1	ABC transporter-like family-protein	0	0	0	0	0.628457	0	0	0.209486
Medtr1g099280.1	ABC transporter-like family-protein	0	0	0	0	0	0	0	0
Medtr1g099280.2	ABC transporter-like family-protein	0	0	0	0	0	0	0	0
Medtr1g099280.4	ABC transporter-like family-protein	0	0	0	0	0	0	0	0
Medtr6g034310.1	ABC transporter-like family-protein	0	0	0	0	0	0	0	0
Medtr6g034310.2	ABC transporter-like family-protein	0	0	0	0	0	0	0	0
Medtr6g034310.3	ABC transporter-like family-protein	0	0	0	0	0	0	0	0
Medtr6g034310.4	ABC transporter-like family-protein	0	0	0	0	0	0	0	0
Medtr6g084320.1	ABC transporter-like family-protein	0	0	0	0	0	0	0	0
Medtr6g084320.2	ABC transporter-like family-protein	0	0	0	0	0	0	0	0
Medtr8g015970.1	ABC transporter-like family-protein	0	0	0	0	0	0	0	0
Medtr8g015970.2	ABC transporter-like family-protein	0	0	0	0	0	0	0	0
Medtr8g015970.3	ABC transporter-like family-protein	0	0	0	0	0	0	0	0
Medtr8g015970.4	ABC transporter-like family-protein	0	0	0	0	0	0	0	0
Medtr8g015970.5	ABC transporter-like family-protein	0	0	0	0	0	0	0	0
Medtr8g015970.6	ABC transporter-like family-protein	0	0	0	0	0	0	0	0
Medtr8g040170.1	ABC transporter-like family-protein	0	0	0	0	0	0	0	0
Medtr8g091710.1	ABC transporter-like protein	171.334	179.47	200.678	183.827	213.047	192.247	232.713	212.669
Medtr3g094740.1	ABC transporter-like protein	0	0	0	0	0	0	0	0
Medtr3g094740.2	ABC transporter-like protein	0	0	0	0	0	0	0	0
Medtr3g094740.3	ABC transporter-like protein	0	0	0	0	0	0	0	0
Medtr5g068050.1	ABC1 family kinase	415.392	400.04	379.234	398.222	414.153	369.147	419.766	401.022
Medtr0092s0090.1	ABC1 family protein	41.909	28.77	33.183	34.6207	26.3952	33.1182	29.4573	29.6569
Medtr1g008980.1	ABC1 family protein	954.045	906.941	889.62	916.869	1161.39	928.925	754.107	948.14
Medtr3g070410.1	ABC1 plant-like protein, putative	189.823	202.76	221.22	204.601	182.252	181.746	149.496	171.165
Medtr1g046620.1	ABC1/COQ8 Serine/Threonine kinase	235.43	189.06	194.357	206.282	211.79	221.327	314.457	249.191
Medtr1g011650.1	ABC-2 and plant PDR ABC-type transporter family protein	334.039	343.87	297.067	324.992	294.746	361.069	656.161	437.326
Medtr3g463680.1	ABC-2 and plant PDR ABC-type transporter family protein	0	0	0	0	0.628457	1.61552	0	0.747993
Medtr7g091350.1	ABC-2 type transporter family protein	0	0	0	0	0	0	0	0
Medtr7g407080.1	ABC-2 type transporter family protein	0	0	0	0	0	0	0	0
Medtr7g098790.1	ABCG/PDR family ABC transporter, putative	0	0	0	0	0	0	0	0
Medtr7g079540.1	ABC-type cobalt transport system, ATPase component	155.31	127.41	195.938	159.552	199.849	218.095	169.379	195.775
Medtr7g079540.2	ABC-type cobalt transport system, ATPase component	0	0	0	0	0	0	0	0
Medtr3g040090.1	ABC-type transport system protein	0	1.37	0	0.456667	3.14228	2.42328	1.47286	2.34614
Medtr5g088340.1	ABC-type transport system protein	0	0	0	0	1.25691	0.807761	0.736432	0.933702
Medtr3g040090.2	ABC-type transport system protein	0	0	0	0	0	0	0	0
Medtr3g040090.3	ABC-type transport system protein	0	0	0	0	0	0	0	0
Medtr3g040090.4	ABC-type transport system protein	0	0	0	0	0	0	0	0
Medtr5g088340.2	ABC-type transport system protein	0	0	0	0	0	0	0	0
Medtr5g088340.3	ABC-type transport system protein	0	0	0	0	0	0	0	0
Medtr1g013030.1	aberrant root formation protein	0	0	0	0	0	0	0	0
Medtr4g014840.1	aberrant root formation protein	0	0	0	0	0	0	0	0
Medtr4g014840.2	aberrant root formation protein	0	0	0	0	0	0	0	0
Medtr1g012280.1	aberrant root formation protein, putative	0	0	0	0	0.628457	0	0	0.209486
Medtr1g012260.1	aberrant root formation protein, putative	0	0	0	0	0	0	0	0
Medtr7g013820.1	ABI five-binding protein	320.48	197.28	287.586	268.449	266.466	214.864	243.023	241.451
Medtr8g010160.1	ABI3-interacting protein	949.115	1001.47	875.399	941.995	1129.34	975.775	1368.29	1157.8
Medtr8g010170.1	ABI3-interacting protein	4490.42	4099.04	4623.5	4404.32	4718.45	4088.89	4474.56	4427.3
Medtr1g007880.2	ABIL1-like protein	0	4.11	1.58014	1.89672	1.25691	1.61552	0	0.957478
Medtr6g087680.1	ABIL1-like protein	232.965	205.5	232.281	223.582	233.157	180.938	513.293	309.13
Medtr7g116710.1	ABIL1-like protein	369.785	384.97	458.241	404.332	330.568	411.15	444.805	395.508
Medtr1g007880.1	ABIL1-like protein	0	0	0	0	0	0	0	0
Medtr3g091760.1	ABIL1-like protein	0	0	0	0	0	0	0	0
Medtr3g091760.2	ABIL1-like protein	0	0	0	0	0	0	0	0
Medtr8g028410.1	ABIL1-like protein	0	0	0	0	0	0	0	0
Medtr8g028410.2	ABIL1-like protein	0	0	0	0	0	0	0	0
Medtr8g028410.3	ABIL1-like protein	0	0	0	0	0	0	0	0
Medtr8g028410.4	ABIL1-like protein	0	0	0	0	0	0	0	0
Medtr4g131940.1	abnormal spindle-like microcephaly-associated-like protein, putative	213.243	198.65	241.762	217.885	201.106	257.676	142.868	200.55
Medtr1g016480.1	abscisic acid receptor	92.4462	71.2401	55.305	72.9971	87.9839	31.5027	81.0076	66.8314
Medtr4g014460.1	abscisic acid receptor	4089.82	3501.72	1036.57	2876.04	2088.99	2298.08	3075.34	2487.47
Medtr5g083270.1	abscisic acid receptor	4147.75	4103.15	1158.24	3136.38	2342.89	2500.83	3537.82	2793.85
Medtr7g070050.1	abscisic acid receptor	1147.57	842.551	371.333	787.15	363.248	502.427	803.448	556.374
Medtr1g028380.1	abscisic acid receptor PYL9-like protein	437.579	339.76	462.982	413.44	544.872	507.274	580.309	544.152
Medtr3g090980.1	abscisic acid receptor PYL9-like protein	1142.64	827.481	736.346	902.154	915.033	890.96	1457.4	1087.8
Medtr8g027805.1	abscisic acid receptor PYL9-like protein	1702.24	1557.69	1287.82	1515.92	1739.57	1419.24	2423.6	1860.8
Medtr5g030500.1	abscisic acid receptor PYR1-like protein	560.841	379.49	197.518	379.283	210.533	349.761	188.527	249.607
Medtr1g024930.1	abscisic acid-responsive (TB2/DP1, HVA22) family protein	163.938	164.4	203.838	177.392	142.66	174.476	150.969	156.035
Medtr3g113790.1	abscisic acid-responsive (TB2/DP1, HVA22) family protein	171.334	134.26	118.511	141.368	138.26	155.898	154.651	149.603
Medtr3g113790.2	abscisic acid-responsive (TB2/DP1, HVA22) family protein	0	0	0	0	0	0	0	0
Medtr6g027800.1	AC transposase, putative	0	0	0	0	0	0	0	0
Medtr1997s0010.1	acetaldehyde dehydrogenase	0	0	0	0	0	0	0	0
Medtr4g095660.1	acetamidase/formamidase, putative	102.307	82.2001	126.411	103.64	174.082	79.1606	78.7983	110.68
Medtr4g095660.2	acetamidase/formamidase, putative	0	0	0	0	0	0	0	0
Medtr1758s0010.1	acetate CoA-transferase YdiF	0	1.37	0	0.456667	0	1.61552	0	0.538507
Medtr2g044180.1	acetate/butyrate-CoA ligase AAE7, peroxisomal protein	0	1.37	3.16028	1.5101	1.88537	0	2.2093	1.36489
Medtr4g121600.1	acetate/butyrate-CoA ligase AAE7, peroxisomal protein	1293.01	879.541	1281.5	1151.35	1331.07	1172.87	1074.45	1192.8
Medtr2g044180.2	acetate/butyrate-CoA ligase AAE7, peroxisomal protein	0	0	0	0	0	0	0	0
Medtr7g084850.1	acetate-CoA ligase	1634.45	1439.87	1651.25	1575.19	1875.31	1485.47	1429.42	1596.73
Medtr2g013120.1	acetolactate synthase 1 catalytic subunit	1951.23	1508.37	1512.2	1657.27	1696.2	1585.63	2039.92	1773.92
Medtr3g099190.1	acetolactate synthase 1 catalytic subunit	732.174	730.211	726.865	729.75	700.101	747.987	777.673	741.92
Medtr2g027220.1	acetolactate synthase 1 catalytic subunit	0	0	0	0	0	0	0	0
Medtr2g027200.1	acetolactate synthase, putative	0	0	0	0	0	0	0	0
Medtr8g088600.1	acetolactate synthase, small subunit	705.057	709.661	758.468	724.395	647.939	740.717	717.285	701.98
Medtr5g009280.1	acetyl CoA carboxylase beta subunit, putative	0	0	0	0	0	0	0	0
Medtr3g073860.1	acetyl-CoA carboxylase	3394.63	2757.81	2837.94	2996.79	4120.16	2568.68	2944.26	3211.03
Medtr3g073820.1	acetyl-CoA carboxylase	0	0	0	0	0	0	0	0
Medtr3g080300.1	acetyl-CoA carboxylase beta subunit, putative	0	0	0	0	0	0	0	0
Medtr8g101330.2	acetyl-CoA carboxylase biotin carboxylase subunit	0	1.37	0	0.456667	1.25691	0	0	0.418971
Medtr8g101330.1	acetyl-CoA carboxylase biotin carboxylase subunit	0	0	0	0	0	0	0	0
Medtr8g101330.3	acetyl-CoA carboxylase biotin carboxylase subunit	0	0	0	0	0	0	0	0
Medtr8g101330.4	acetyl-CoA carboxylase biotin carboxylase subunit	0	0	0	0	0	0	0	0
Medtr4g050863.1	acetyl-coA carboxylase carboxyltransferase beta subunit	14.7914	8.22001	12.6411	11.8842	10.0553	4.84657	18.4108	11.1042
Medtr3g077610.1	acetyl-coA carboxylase carboxyltransferase beta subunit	0	0	0	0	0	0	0	0
Medtr4g071480.1	acetyl-coA carboxylase carboxyltransferase beta subunit, putative	0	0	0	0	0	0	0	0
Medtr7g066870.1	acetyl-CoA carboxylase, carboxyl transferase, alpha subunit	1322.6	1252.18	1493.23	1356	1253.77	1438.62	1033.95	1242.11
Medtr7g066870.2	acetyl-CoA carboxylase, carboxyl transferase, alpha subunit	0	0	0	0	0	0	0	0
Medtr1g071610.1	acetyl-CoA carboxylase, putative	1334.92	845.291	944.925	1041.71	1029.41	935.387	1015.54	993.447
Medtr0011s0310.1	acetylglucosaminyltransferase, putative	1.23262	2.74	12.6411	5.53792	8.79839	7.26985	4.41859	6.82895
Medtr7g451450.1	acetylornithine aminotransferase	1443.39	1561.8	1823.48	1609.56	1745.85	1659.14	1898.52	1767.84
Medtr8g007510.1	acetylornithine aminotransferase, putative	0	0	0	0	0	0	0	0
Medtr0439s0020.1	acetyltransferase (GNAT) domain protein	3.69785	13.7	3.16028	6.85272	1.88537	8.88537	30.9302	13.9003
Medtr1g103110.1	acetyltransferase (GNAT) domain protein	12.3262	9.59001	12.6411	11.5191	13.1976	9.69313	21.3565	14.7491
Medtr1g103150.1	acetyltransferase (GNAT) domain protein	62.8634	23.29	42.6638	42.9391	210.533	89.6615	304.883	201.692
Medtr3g050860.1	acetyltransferase (GNAT) domain protein	0	0	1.58014	0.526714	0.628457	0	0	0.209486
Medtr3g093540.1	acetyltransferase (GNAT) domain protein	35.7459	42.47	42.6638	40.2933	47.7627	49.2734	51.5503	49.5288
Medtr3g463610.1	acetyltransferase (GNAT) domain protein	295.828	304.14	270.204	290.058	321.77	322.297	488.255	377.44
Medtr4g134670.1	acetyltransferase (GNAT) domain protein	114.633	105.49	164.335	128.153	133.233	134.896	174.534	147.554
Medtr5g006450.1	acetyltransferase (GNAT) domain protein	216.941	287.7	175.396	226.679	623.429	289.178	131.821	348.143
Medtr5g006460.1	acetyltransferase (GNAT) domain protein	11.0935	12.33	6.32057	9.91471	23.8814	5.65433	3.68216	11.0726
Medtr5g006470.1	acetyltransferase (GNAT) domain protein	62.8634	65.7601	28.4426	52.3554	107.466	55.7355	19.1472	60.7829
Medtr5g006510.1	acetyltransferase (GNAT) domain protein	1.23262	0	0	0.410872	0	0	0.736432	0.245477
Medtr7g024760.1	acetyltransferase (GNAT) domain protein	24.6523	9.59001	4.74043	12.9943	75.4148	8.88537	36.0852	40.1285
Medtr7g024765.1	acetyltransferase (GNAT) domain protein	4.93047	0	11.061	5.33049	25.1383	12.1164	25.0387	20.7645
Medtr7g024780.1	acetyltransferase (GNAT) domain protein	1.23262	0	0	0.410872	0	0	0.736432	0.245477
Medtr7g114410.2	acetyltransferase (GNAT) domain protein	23.4197	12.33	11.061	15.6036	16.3399	9.69313	8.83719	11.6234
Medtr1g103320.1	acetyltransferase (GNAT) domain protein	0	0	0	0	0	0	0	0
Medtr7g114410.1	acetyltransferase (GNAT) domain protein	0	0	0	0	0	0	0	0
Medtr7g073990.1	acetyltransferase NSI-like protein	72.7244	75.3501	96.3887	81.4877	95.5254	84.8149	91.3176	90.5526
Medtr1g101945.1	ACI13	446.207	372.64	451.921	423.589	437.406	390.956	484.572	437.645
Medtr7g092875.1	acid phosphatase	20.9545	6.85001	1.58014	9.79488	16.3399	13.7319	9.57362	13.2151
Medtr7g103500.1	acid phosphatase	0	0	0	0	0	0	0.736432	0.245477
Medtr8g005410.1	acid phosphatase	1.23262	0	0	0.410872	0.628457	0.807761	0	0.478739
Medtr8g013075.1	acid phosphatase	0	0	0	0	1.25691	0	0	0.418971
Medtr8g046230.1	acid phosphatase	2.46523	0	1.58014	1.34846	0	0	0	0
Medtr8g466370.1	acid phosphatase	0	1.37	1.58014	0.983381	0	0	0	0
Medtr8g005530.1	acid phosphatase	0	0	0	0	0	0	0	0
Medtr8g006575.1	acid phosphatase	0	0	0	0	0	0	0	0
Medtr8g013080.1	acid phosphatase	0	0	0	0	0	0	0	0
Medtr8g466390.1	acid phosphatase	0	0	0	0	0	0	0	0
Medtr8g466410.1	acid phosphatase	0	0	0	0	0	0	0	0
Medtr7g092870.1	acid phosphatase class IIIB protein, putative	3.69785	8.22001	14.2213	8.71305	11.3122	7.26985	11.7829	10.1217
Medtr2g062820.1	acid phosphatase/vanadium-dependent haloperoxidase	94.9115	100.01	67.9461	87.6226	125.691	127.626	139.922	131.08
Medtr2g087870.1	acid phosphatase/vanadium-dependent haloperoxidase	2.46523	1.37	3.16028	2.33184	3.14228	1.61552	2.94573	2.56784
Medtr3g085670.1	acid phosphatase/vanadium-dependent haloperoxidase	267.478	253.45	194.357	238.429	228.758	226.173	270.271	241.734
Medtr7g117385.1	acid phosphatase/vanadium-dependent haloperoxidase	122.029	179.47	205.418	168.973	168.426	193.055	122.248	161.243
Medtr2g087870.2	acid phosphatase/vanadium-dependent haloperoxidase	0	0	0	0	0	0	0	0
Medtr6g055060.1	acid phosphatase/vanadium-dependent haloperoxidase	0	0	0	0	0	0	0	0
Medtr3g070090.1	acid phosphatase-like protein	17.2566	21.92	53.7248	30.9672	62.8457	23.4251	52.2867	46.1858
Medtr5g081740.1	acid phosphatase-like protein	0	0	0	0	0	0	0	0
Medtr5g081740.2	acid phosphatase-like protein	0	0	0	0	0	0	0	0
Medtr5g081740.3	acid phosphatase-like protein	0	0	0	0	0	0	0	0
Medtr5g081740.4	acid phosphatase-like protein	0	0	0	0	0	0	0	0
Medtr5g081740.5	acid phosphatase-like protein	0	0	0	0	0	0	0	0
Medtr5g081740.6	acid phosphatase-like protein	0	0	0	0	0	0	0	0
Medtr5g081740.7	acid phosphatase-like protein	0	0	0	0	0	0	0	0
Medtr4g077310.1	acidic endochitinase	0	0	0	0	0	0	0	0
Medtr4g063180.1	acidic endochitinase, putative	0	0	0	0	0	0	0	0
Medtr4g074000.1	aconitase carboxy-terminal domain protein	0	0	0	0	0	0	0.736432	0.245477
Medtr1g045770.1	aconitate hydratase	0	0	0	0	0	0	0.736432	0.245477
Medtr7g024320.1	ACT domain protein	3702.78	2641.36	1071.34	2471.83	1813.73	1616.33	3302.9	2244.32
Medtr1g012740.1	ACT domain protein, putative	0	0	0	0	0	0	0	0
Medtr5g037540.1	actin cross-linking protein	195.986	217.83	123.251	179.022	250.754	205.979	208.41	221.715
Medtr6g011240.1	actin cross-linking protein	0	1.37	1.58014	0.983381	6.91302	1.61552	0	2.84285
Medtr8g061880.1	actin cross-linking protein	448.672	411	327.089	395.587	302.288	350.568	304.147	319.001
Medtr8g469800.1	actin cross-linking protein	1.23262	2.74	3.16028	2.37763	3.14228	2.42328	2.94573	2.8371
Medtr0785s0010.1	actin cross-linking protein	0	0	0	0	0	0	0	0
Medtr2g011370.1	actin cross-linking protein	0	0	0	0	0	0	0	0
Medtr5g037540.2	actin cross-linking protein	0	0	0	0	0	0	0	0
Medtr2g036860.1	actin filament bundling protein P-115-ABP	0	1.37	0	0.456667	0.628457	0	2.94573	1.1914
Medtr3g463530.1	actin filament bundling protein P-115-ABP	1.23262	1.37	3.16028	1.92097	0.628457	0.807761	0	0.478739
Medtr4g127660.1	actin filament bundling protein P-115-ABP	0	0	0	0	0.628457	0.807761	0.736432	0.724217
Medtr2g036860.2	actin filament bundling protein P-115-ABP	0	0	0	0	0	0	0	0
Medtr3g463530.2	actin filament bundling protein P-115-ABP	0	0	0	0	0	0	0	0
Medtr3g463530.3	actin filament bundling protein P-115-ABP	0	0	0	0	0	0	0	0
Medtr2g096840.1	actin-97	39.4437	19.18	6.32057	21.6481	20.7391	14.5397	6.62789	13.9689
Medtr6g004000.1	actin-97	7.3957	8.22001	3.16028	6.25866	7.54148	5.65433	1.47286	4.88956
Medtr7g093260.1	actin-97	1051.42	1116.55	760.048	976.007	666.793	873.19	1623.1	1054.36
Medtr0015s0130.1	actin-97	0	0	0	0	0	0	0	0
Medtr0015s0130.2	actin-97	0	0	0	0	0	0	0	0
Medtr7g026230.1	actin-97	0	0	0	0	0	0	0	0
Medtr7g026230.2	actin-97	0	0	0	0	0	0	0	0
Medtr7g026230.3	actin-97	0	0	0	0	0	0	0	0
Medtr7g026230.4	actin-97	0	0	0	0	0	0	0	0
Medtr5g094160.1	actin-binding calponin-like (CH) domain protein	99.8419	56.1701	39.5036	65.1719	52.7904	56.5433	67.0153	58.783
Medtr5g098130.1	actin-binding calponin-like (CH) domain protein	2.46523	0	0	0.821744	0	0	0.736432	0.245477
Medtr7g052820.1	actin-binding calponin-like (CH) domain protein	1.23262	0	1.58014	0.937586	0	0.807761	3.68216	1.49664
Medtr8g011460.1	actin-binding calponin-like (CH) domain protein	223.104	165.77	164.335	184.403	140.146	163.975	118.566	140.896
Medtr5g098130.2	actin-binding calponin-like (CH) domain protein	0	0	0	0	0	0	0	0
Medtr5g098130.3	actin-binding calponin-like (CH) domain protein	0	0	0	0	0	0	0	0
Medtr8g014900.1	actin-binding family protein, putative	54.2351	86.3101	151.694	97.413	155.857	88.8537	59.651	101.454
Medtr1g013800.1	actin-binding FH2 (formin 2) family protein	88.7484	121.93	115.35	108.676	119.407	138.935	162.752	140.364
Medtr4g131020.1	actin-binding FH2 (formin 2) family protein	0	0	0	0	0	0	0	0
Medtr4g131020.2	actin-binding FH2 (formin 2) family protein	0	0	0	0	0	0	0	0
Medtr4g131020.3	actin-binding FH2 (formin 2) family protein	0	0	0	0	0	0	0	0
Medtr4g109040.1	actin-binding FH2 (formin-like) protein	0	0	0	0	0	0	0	0
Medtr4g109040.2	actin-binding FH2 (formin-like) protein	0	0	0	0	0	0	0	0
Medtr5g026645.1	actin-binding FH2 (formin-like) protein	0	0	0	0	0	0	0	0
Medtr5g026645.2	actin-binding FH2 (formin-like) protein	0	0	0	0	0	0	0	0
Medtr5g026645.3	actin-binding FH2 (formin-like) protein	0	0	0	0	0	0	0	0
Medtr3g037080.1	actin-binding FH2 (formin-like) protein, putative	232.965	256.19	202.258	230.471	196.078	277.062	319.612	264.251
Medtr7g037280.1	acting on ester bonds hydrolase	1.23262	4.11	3.16028	2.8343	1.88537	0.807761	2.2093	1.63414
Medtr7g037280.2	acting on ester bonds hydrolase	0	0	0	0	0	0	0	0
Medtr3g049070.1	actin-related protein 2/3 complex subunit 1B	527.56	482.24	530.928	513.576	522.247	477.387	537.596	512.41
Medtr4g115900.1	actin-related protein 2/3 complex subunit 3	998.419	782.271	573.592	784.761	788.713	725.369	642.905	718.996
Medtr8g085290.2	actin-related protein 2/3 complex subunit 4	0	1.37	3.16028	1.5101	0	1.61552	0	0.538507
Medtr8g085290.1	actin-related protein 2/3 complex subunit 4	0	0	0	0	0	0	0	0
Medtr1g112900.1	actin-related protein 2/3 complex subunit 5	51.7699	47.95	55.305	51.675	60.9603	38.7725	67.7518	55.8282
Medtr8g006725.1	actin-related protein 2/3 complex subunit 5	51.7699	39.73	45.8241	45.7747	59.7034	42.8113	58.1782	53.5643
Medtr1g045065.1	actin-related protein 2/3 complex, protein	0	0	0	0	0	0	0	0
Medtr1g045065.2	actin-related protein 2/3 complex, protein	0	0	0	0	0	0	0	0
Medtr1g045065.3	actin-related protein 2/3 complex, protein	0	0	0	0	0	0	0	0
Medtr3g095530.1	actin-related protein 4A	1.23262	4.11	0	1.78087	0	0	0.736432	0.245477
Medtr8g007445.1	actin-related protein 4A	2.46523	6.85001	1.58014	3.63179	3.77074	1.61552	4.41859	3.26829
Medtr2g008050.1	actin-related protein 4A	0	0	0	0	0	0	0	0
Medtr2g008050.2	actin-related protein 4A	0	0	0	0	0	0	0	0
Medtr2g008050.3	actin-related protein 4A	0	0	0	0	0	0	0	0
Medtr3g095530.2	actin-related protein 4A	0	0	0	0	0	0	0	0
Medtr3g095530.3	actin-related protein 4A	0	0	0	0	0	0	0	0
Medtr1g073920.1	actin-related protein ARP4	228.034	283.59	297.067	269.564	264.58	293.217	301.201	286.333
Medtr2g445210.1	actin-related protein ARP4	22.1871	19.18	50.5646	30.6439	35.822	25.8484	17.6744	26.4483
Medtr2g445210.2	actin-related protein ARP4	0	1.37	0	0.456667	3.14228	4.03881	0	2.3937
Medtr3g030550.1	actin-related protein ARP4	510.303	539.781	614.675	554.92	556.184	606.629	547.169	569.994
Medtr3g067945.1	actin-related protein ARP4	504.14	468.54	508.806	493.829	495.224	481.426	507.402	494.684
Medtr5g066400.3	actin-related protein ARP4	1.23262	1.37	6.32057	2.9744	1.88537	3.23104	4.41859	3.17834
Medtr8g007440.1	actin-related protein ARP4	40.6763	32.88	28.4426	33.9996	26.3952	20.194	23.5658	23.385
Medtr8g089630.1	actin-related protein ARP4	567.004	526.081	510.386	534.49	487.682	462.039	615.657	521.793
Medtr8g464900.1	actin-related protein ARP4	4.93047	4.11	6.32057	5.12035	3.14228	4.03881	2.94573	3.37561
Medtr5g066400.1	actin-related protein ARP4	0	0	0	0	0	0	0	0
Medtr5g066400.2	actin-related protein ARP4	0	0	0	0	0	0	0	0
Medtr7g027185.1	actin-related protein ARP4	0	0	0	0	0	0	0	0
Medtr7g027185.2	actin-related protein ARP4	0	0	0	0	0	0	0	0
Medtr7g027185.3	actin-related protein ARP4	0	0	0	0	0	0	0	0
Medtr8g008540.1	actin-related protein ARP4	0	0	0	0	0	0	0	0
Medtr0136s0060.1	activator of 90 kDa heat shock ATPase-like protein	567.004	597.321	761.629	641.984	781.8	740.717	570.735	697.751
Medtr7g093500.1	activator of 90 kDa heat shock ATPase-like protein	1163.59	1152.17	1322.58	1212.78	1288.34	1260.92	1247.52	1265.59
Medtr6g093220.1	activator of Hsp90 ATPase, amine-terminal protein	1188.24	1046.68	1273.59	1169.51	1142.53	1138.94	1084.03	1121.84
Medtr1g099110.2	ACT-like tyrosine kinase family protein	65.3287	43.84	60.0454	56.4047	64.731	77.5451	82.4804	74.9188
Medtr5g023150.1	ACT-like tyrosine kinase family protein	1.23262	0	0	0.410872	0	0	0	0
Medtr1g026160.1	ACT-like tyrosine kinase family protein	0	0	0	0	0	0	0	0
Medtr1g026160.10	ACT-like tyrosine kinase family protein	0	0	0	0	0	0	0	0
Medtr1g026160.11	ACT-like tyrosine kinase family protein	0	0	0	0	0	0	0	0
Medtr1g026160.12	ACT-like tyrosine kinase family protein	0	0	0	0	0	0	0	0
Medtr1g026160.13	ACT-like tyrosine kinase family protein	0	0	0	0	0	0	0	0
Medtr1g026160.14	ACT-like tyrosine kinase family protein	0	0	0	0	0	0	0	0
Medtr1g026160.15	ACT-like tyrosine kinase family protein	0	0	0	0	0	0	0	0
Medtr1g026160.16	ACT-like tyrosine kinase family protein	0	0	0	0	0	0	0	0
Medtr1g026160.17	ACT-like tyrosine kinase family protein	0	0	0	0	0	0	0	0
Medtr1g026160.18	ACT-like tyrosine kinase family protein	0	0	0	0	0	0	0	0
Medtr1g026160.19	ACT-like tyrosine kinase family protein	0	0	0	0	0	0	0	0
Medtr1g026160.2	ACT-like tyrosine kinase family protein	0	0	0	0	0	0	0	0
Medtr1g026160.3	ACT-like tyrosine kinase family protein	0	0	0	0	0	0	0	0
Medtr1g026160.4	ACT-like tyrosine kinase family protein	0	0	0	0	0	0	0	0
Medtr1g026160.5	ACT-like tyrosine kinase family protein	0	0	0	0	0	0	0	0
Medtr1g026160.6	ACT-like tyrosine kinase family protein	0	0	0	0	0	0	0	0
Medtr1g026160.7	ACT-like tyrosine kinase family protein	0	0	0	0	0	0	0	0
Medtr1g026160.8	ACT-like tyrosine kinase family protein	0	0	0	0	0	0	0	0
Medtr1g026160.9	ACT-like tyrosine kinase family protein	0	0	0	0	0	0	0	0
Medtr1g099110.1	ACT-like tyrosine kinase family protein	0	0	0	0	0	0	0	0
Medtr1g113960.1	ACT-like tyrosine kinase family protein	0	0	0	0	0	0	0	0
Medtr1g113960.2	ACT-like tyrosine kinase family protein	0	0	0	0	0	0	0	0
Medtr3g114900.1	ACT-like tyrosine kinase family protein	0	0	0	0	0	0	0	0
Medtr5g023150.2	ACT-like tyrosine kinase family protein	0	0	0	0	0	0	0	0
Medtr2g020360.1	acyl carrier protein	0	0	4.74043	1.58014	2.51383	2.42328	0	1.6457
Medtr2g020360.3	acyl carrier protein	940.486	1124.77	1068.18	1044.48	1206.64	919.232	929.378	1018.42
Medtr7g080390.1	acyl carrier protein	2096.68	2333.11	2567.73	2332.51	2418.93	2229.42	2293.99	2314.11
Medtr7g080760.1	acyl carrier protein	1399.02	1372.74	1447.41	1406.39	1402.09	1406.31	1427.94	1412.11
Medtr0446s0010.1	acyl carrier protein	0	0	0	0	0	0	0	0
Medtr1g081920.1	acyl carrier protein	0	0	0	0	0	0	0	0
Medtr2g020360.2	acyl carrier protein	0	0	0	0	0	0	0	0
Medtr4g133928.1	acyl carrier protein	0	0	0	0	0	0	0	0
Medtr4g133928.2	acyl carrier protein	0	0	0	0	0	0	0	0
Medtr8g099920.1	acyl carrier protein	0	0	0	0	0	0	0	0
Medtr8g099920.2	acyl carrier protein	0	0	0	0	0	0	0	0
Medtr8g099920.3	acyl carrier protein	0	0	0	0	0	0	0	0
Medtr2g103140.1	acyl thioesterase-like protein	32.048	19.18	20.5418	23.9233	18.2252	25.0406	23.5658	22.2772
Medtr3g107630.2	acyl thioesterase-like protein	0	0	1.58014	0.526714	0	0	0	0
Medtr4g011320.1	acyl thioesterase-like protein	0	0	0	0	0	1.61552	0	0.538507
Medtr3g107630.1	acyl thioesterase-like protein	0	0	0	0	0	0	0	0
Medtr3g107630.3	acyl thioesterase-like protein	0	0	0	0	0	0	0	0
Medtr1g026310.1	acyl:CoA ligase	428.951	430.18	317.609	392.247	375.189	418.42	409.456	401.022
Medtr4g077900.1	acyl:CoA ligase	113.401	228.79	175.396	172.529	152.087	214.864	257.015	207.989
Medtr5g027480.1	acyl:CoA ligase	23.4197	26.03	37.9234	29.1244	54.0473	21.0018	86.1626	53.7372
Medtr5g027500.1	acyl:CoA ligase	1.23262	0	3.16028	1.4643	0	0.807761	1.47286	0.760209
Medtr8g039720.1	acyl:CoA ligase	1.23262	1.37	0	0.867539	0.628457	0.807761	3.68216	1.70613
Medtr4g112970.1	acyl-ACP-thioesterase B	1042.79	909.681	843.796	932.09	840.875	945.888	712.13	832.964
Medtr2g056120.1	acyl-activating enzyme 17, peroxisomal protein, putative	1.23262	1.37	3.16028	1.92097	1.25691	0	0.736432	0.664449
Medtr2g056120.2	acyl-activating enzyme 17, peroxisomal protein, putative	0	0	0	0	0	0	0	0
Medtr8g085680.1	acyl-activating enzyme 17, peroxisomal protein, putative	0	0	0	0	0	0	0	0
Medtr8g085680.2	acyl-activating enzyme 17, peroxisomal protein, putative	0	0	0	0	0	0	0	0
Medtr8g085680.3	acyl-activating enzyme 17, peroxisomal protein, putative	0	0	0	0	0	0	0	0
Medtr8g085680.4	acyl-activating enzyme 17, peroxisomal protein, putative	0	0	0	0	0	0	0	0
Medtr8g086050.1	acyl-activating enzyme 17, peroxisomal protein, putative	0	0	0	0	0	0	0	0
Medtr8g086050.2	acyl-activating enzyme 17, peroxisomal protein, putative	0	0	0	0	0	0	0	0
Medtr8g086050.3	acyl-activating enzyme 17, peroxisomal protein, putative	0	0	0	0	0	0	0	0
Medtr8g086050.4	acyl-activating enzyme 17, peroxisomal protein, putative	0	0	0	0	0	0	0	0
Medtr8g086050.5	acyl-activating enzyme 17, peroxisomal protein, putative	0	0	0	0	0	0	0	0
Medtr1g040725.1	acylamino-acid-releasing enzyme, putative	25.8849	26.03	33.183	28.366	38.3359	31.5027	32.403	34.0805
Medtr5g042410.1	acylamino-acid-releasing enzyme-like protein, putative	88.7484	87.6801	120.091	98.8398	87.9839	103.393	67.7518	86.3764
Medtr5g042400.1	acylamino-acid-releasing enzyme-like protein, putative	0	0	0	0	0	0	0	0
Medtr5g042400.2	acylamino-acid-releasing enzyme-like protein, putative	0	0	0	0	0	0	0	0
Medtr5g042400.3	acylamino-acid-releasing enzyme-like protein, putative	0	0	0	0	0	0	0	0
Medtr5g042410.2	acylamino-acid-releasing enzyme-like protein, putative	0	0	0	0	0	0	0	0
Medtr0837s0010.1	acyl-CoA dehydrogenase	0	0	0	0	0	0.807761	0	0.269254
Medtr2057s0010.1	acyl-CoA dehydrogenase	2.46523	0	0	0.821744	0	0	0	0
Medtr2g436030.1	acyl-CoA dehydrogenase	795.038	594.581	774.27	721.296	997.989	663.98	739.378	800.449
Medtr4g060480.1	acyl-CoA dehydrogenase	155.31	86.3101	120.091	120.57	137.632	123.587	128.139	129.786
Medtr7g068850.1	acyl-CoA dehydrogenase	1037.86	898.721	895.941	944.175	1067.12	1001.62	1249.73	1106.16
Medtr2152s0010.1	acyl-CoA dehydrogenase	0	0	0	0	0	0	0	0
Medtr4g060480.2	acyl-CoA dehydrogenase	0	0	0	0	0	0	0	0
Medtr2g435800.1	acyl-CoA dehydrogenase family protein	1469.28	1202.86	1621.23	1431.12	2078.31	1249.61	1296.86	1541.59
Medtr1g049370.1	acyl-CoA N-acyltransferase (NAT) family protein	626.169	689.111	1036.57	783.951	725.239	823.109	532.441	693.596
Medtr3g030055.2	acyl-CoA N-acyltransferase (NAT) family protein	40.6763	73.9801	66.366	60.3408	76.0433	67.8519	88.3719	77.4224
Medtr3g034200.1	acyl-CoA N-acyltransferase (NAT) family protein	1120.45	1126.14	1205.65	1150.75	1139.39	987.084	1073.72	1066.73
Medtr7g084140.1	acyl-CoA N-acyltransferase (NAT) family protein	253.919	213.72	210.159	225.933	204.877	213.249	252.596	223.574
Medtr3g030055.1	acyl-CoA N-acyltransferase (NAT) family protein	0	0	0	0	0	0	0	0
Medtr3g088570.1	acyl-CoA N-acyltransferase (NAT) superfamily protein	216.941	195.91	290.746	234.532	309.829	179.323	276.162	255.105
Medtr4g007130.1	acyl-CoA N-acyltransferase (NAT) superfamily protein	7.3957	8.22001	1.58014	5.73195	9.42685	8.88537	7.36432	8.55885
Medtr4g095700.1	acyl-CoA N-acyltransferase (NAT) superfamily protein	416.624	212.35	399.776	342.917	178.482	205.171	84.6897	156.114
Medtr4g129490.1	acyl-CoA N-acyltransferase (NAT) superfamily protein	151.612	164.4	154.854	156.955	164.027	149.436	155.387	156.283
Medtr7g117040.1	acyl-CoA N-acyltransferase (NAT) superfamily protein	0	0	0	0	0	0	0.736432	0.245477
Medtr2g041620.1	acyl-CoA N-acyltransferase (NAT) superfamily protein	0	0	0	0	0	0	0	0
Medtr2g041620.2	acyl-CoA N-acyltransferase (NAT) superfamily protein	0	0	0	0	0	0	0	0
Medtr2g041620.3	acyl-CoA N-acyltransferase (NAT) superfamily protein	0	0	0	0	0	0	0	0
Medtr2g041620.4	acyl-CoA N-acyltransferase (NAT) superfamily protein	0	0	0	0	0	0	0	0
Medtr2g041620.5	acyl-CoA N-acyltransferase (NAT) superfamily protein	0	0	0	0	0	0	0	0
Medtr5g015810.1	acyl-CoA N-acyltransferase (NAT) superfamily protein	0	0	0	0	0	0	0	0
Medtr5g015810.2	acyl-CoA N-acyltransferase (NAT) superfamily protein	0	0	0	0	0	0	0	0
Medtr5g015810.3	acyl-CoA N-acyltransferase (NAT) superfamily protein	0	0	0	0	0	0	0	0
Medtr7g117040.2	acyl-CoA N-acyltransferase (NAT) superfamily protein	0	0	0	0	0	0	0	0
Medtr7g117040.3	acyl-CoA N-acyltransferase (NAT) superfamily protein	0	0	0	0	0	0	0	0
Medtr3g465010.1	acyl-CoA N-acyltransferase (NAT) superfamily protein, putative	4.93047	1.37	0	2.10016	1.25691	0.807761	1.47286	1.17918
Medtr4g122030.1	acyl-CoA N-acyltransferase (NAT) superfamily protein, putative	1.23262	0	0	0.410872	0	0	0	0
Medtr5g035050.1	acyl-CoA N-acyltransferase (NAT) superfamily protein, putative	32.048	26.03	15.8014	24.6265	27.0236	36.3492	36.0852	33.1527
Medtr1g018030.1	acyl-CoA N-acyltransferase domain protein	0	0	0	0	0	0.807761	0.736432	0.514731
Medtr1g018030.2	acyl-CoA N-acyltransferase domain protein	1.23262	4.11	0	1.78087	0	0	0	0
Medtr1g095000.1	acyl-CoA N-acyltransferase domain protein	171.334	135.63	146.953	151.306	184.766	195.478	111.938	164.061
Medtr3g083200.1	acyl-CoA N-acyltransferase domain protein	0	1.37	0	0.456667	0	0.807761	0	0.269254
Medtr3g083200.2	acyl-CoA N-acyltransferase domain protein	0	0	0	0	0	0	0	0
Medtr4g046047.1	acyl-CoA N-acyltransferase-like protein	38.2111	47.95	90.0681	58.7431	69.1302	60.5821	53.0231	60.9118
Medtr2g045050.1	acyl-CoA thioesterase	144.216	94.5301	112.19	116.979	174.082	110.663	104.573	129.773
Medtr2g045080.1	acyl-CoA thioesterase	691.498	656.231	535.668	627.799	755.405	614.706	589.146	653.086
Medtr7g077400.1	acyl-CoA thioesterase	422.788	375.38	390.295	396.154	400.327	382.879	470.58	417.929
Medtr8g030920.1	acyl-CoA thioesterase	166.403	169.88	132.732	156.338	157.114	165.591	180.426	167.71
Medtr8g433000.1	acyl-CoA thioesterase	2.46523	4.11	1.58014	2.71846	1.88537	3.23104	3.68216	2.93286
Medtr8g032450.1	acyl-CoA thioesterase	0	0	0	0	0	0	0	0
Medtr3g098100.1	acyl-CoA thioesterase, putative	459.766	371.27	339.731	390.256	482.026	441.038	465.425	462.83
Medtr3g098130.2	acyl-CoA thioesterase, putative	101.075	100.01	101.129	100.738	94.2685	80.7761	85.4262	86.8236
Medtr5g069640.1	acyl-CoA thioesterase, putative	156.542	115.08	142.213	137.945	204.877	163.168	153.178	173.741
Medtr7g080930.1	acyl-CoA thioesterase, putative	11.0935	17.81	6.32057	11.7414	13.1976	15.3475	8.83719	12.4607
Medtr3g098130.1	acyl-CoA thioesterase, putative	0	0	0	0	0	0	0	0
Medtr4g087900.1	acyl-CoA thioesterase, putative	0	0	0	0	0	0	0	0
Medtr4g087900.2	acyl-CoA thioesterase, putative	0	0	0	0	0	0	0	0
Medtr4g087900.3	acyl-CoA thioesterase, putative	0	0	0	0	0	0	0	0
Medtr4g087900.4	acyl-CoA thioesterase, putative	0	0	0	0	0	0	0	0
Medtr4g087900.5	acyl-CoA thioesterase, putative	0	0	0	0	0	0	0	0
Medtr7g080930.2	acyl-CoA thioesterase, putative	0	0	0	0	0	0	0	0
Medtr1751s0010.1	acyl-CoA transferase/carnitine dehydratase	0	0	0	0	0	0	0	0
Medtr1g418545.1	acyl-CoA-binding domain protein	549.747	637.051	507.226	564.674	442.433	634.092	548.642	541.723
Medtr2g019860.1	acyl-CoA-binding domain protein	197.219	175.36	255.983	209.521	174.711	183.362	96.4726	151.515
Medtr3g491870.1	acyl-CoA-binding domain protein	707.522	663.081	701.583	690.729	646.682	761.719	800.502	736.301
Medtr4g109680.1	acyl-CoA-binding domain protein	213.243	206.87	271.784	230.632	204.248	218.095	173.798	198.714
Medtr4g119100.6	acyl-CoA-binding domain protein	0	0	0	0	0	0	0.736432	0.245477
Medtr5g026740.1	acyl-CoA-binding domain protein	1698.55	1631.67	1941.99	1757.4	1804.3	1814.23	1737.24	1785.26
Medtr7g113200.1	acyl-CoA-binding domain protein	967.604	886.391	805.873	886.622	678.105	710.83	852.052	746.996
Medtr1g090740.1	acyl-CoA-binding domain protein	0	0	0	0	0	0	0	0
Medtr1g090740.2	acyl-CoA-binding domain protein	0	0	0	0	0	0	0	0
Medtr1g090740.3	acyl-CoA-binding domain protein	0	0	0	0	0	0	0	0
Medtr4g119100.1	acyl-CoA-binding domain protein	0	0	0	0	0	0	0	0
Medtr4g119100.2	acyl-CoA-binding domain protein	0	0	0	0	0	0	0	0
Medtr4g119100.3	acyl-CoA-binding domain protein	0	0	0	0	0	0	0	0
Medtr4g119100.4	acyl-CoA-binding domain protein	0	0	0	0	0	0	0	0
Medtr4g119100.5	acyl-CoA-binding domain protein	0	0	0	0	0	0	0	0
Medtr7g113200.2	acyl-CoA-binding domain protein	0	0	0	0	0	0	0	0
Medtr4g091440.1	acyl-coenzyme A oxidase	24.6523	26.03	15.8014	22.1613	20.7391	27.4639	23.5658	23.9229
Medtr6g464330.1	acyl-coenzyme A oxidase	14.7914	5.48001	15.8014	12.0243	16.3399	8.88537	12.5194	12.5815
Medtr2g033680.1	acyl-coenzyme A oxidase, putative	0	0	0	0	0	0	0	0
Medtr3g098120.1	acyl-coenzyme A thioesterase-like protein	0	0	0	0	0	0	0.736432	0.245477
Medtr3g098140.1	acyl-coenzyme A thioesterase-like protein	0	0	0	0	0	0.807761	0.736432	0.514731
Medtr3g098160.1	acyl-coenzyme A thioesterase-like protein	11.0935	5.48001	47.4043	21.3259	17.5968	16.1552	13.9922	15.9147
Medtr3g098170.1	acyl-coenzyme A thioesterase-like protein	0	1.37	0	0.456667	0.628457	0.807761	0	0.478739
Medtr3g098180.1	acyl-coenzyme A thioesterase-like protein	1.23262	1.37	0	0.867539	1.25691	0	0	0.418971
Medtr3g098160.2	acyl-coenzyme A thioesterase-like protein	0	0	0	0	0	0	0	0
Medtr3g098170.2	acyl-coenzyme A thioesterase-like protein	0	0	0	0	0	0	0	0
Medtr8g099160.1	acyl-coenzyme A:6-aminopenicillanic acid acyl-transferase	1.23262	0	0	0.410872	1.25691	0.807761	0.736432	0.933702
Medtr3g051310.1	acyl-peptide hydrolase-like protein	457.301	452.1	763.209	557.537	568.753	556.547	509.611	544.971
Medtr1g063240.1	acylphosphatase	131.89	132.89	132.732	132.504	162.77	180.938	198.1	180.603
Medtr2g054780.1	acyl-protein thioesterase	71.4918	72.6101	72.6865	72.2628	77.3002	84.0072	106.783	89.3633
Medtr2g054780.2	acyl-protein thioesterase	0	0	0	0	0	0	0	0
Medtr4g132890.1	acyl-protein thioesterase, putative	203.382	209.61	162.755	191.916	197.964	215.672	232.713	215.45
Medtr4g132890.2	acyl-protein thioesterase, putative	0	0	0	0	0	0	0	0
Medtr2g085045.2	acytochrome-C oxidase/electron carrier protein	1.23262	2.74	0	1.32421	0	3.23104	2.2093	1.81345
Medtr4g101930.2	acytochrome-C oxidase/electron carrier protein	2.46523	8.22001	1.58014	4.08846	3.14228	2.42328	1.47286	2.34614
Medtr2g085045.1	acytochrome-C oxidase/electron carrier protein	0	0	0	0	0	0	0	0
Medtr4g053330.1	acytochrome-C oxidase/electron carrier protein	0	0	0	0	0	0	0	0
Medtr4g053330.2	acytochrome-C oxidase/electron carrier protein	0	0	0	0	0	0	0	0
Medtr4g101930.1	acytochrome-C oxidase/electron carrier protein	0	0	0	0	0	0	0	0
Medtr4g101930.3	acytochrome-C oxidase/electron carrier protein	0	0	0	0	0	0	0	0
Medtr3g071150.1	adaptin amine-terminal region protein	1.23262	0	1.58014	0.937586	0	0	0	0
Medtr8g104380.1	adaptin amine-terminal region protein	622.471	676.781	630.477	643.243	588.864	563.009	630.386	594.086
Medtr4g132140.1	adaptin amine-terminal region protein	0	0	0	0	0	0	0	0
Medtr1g069765.1	adaptin ear-binding coat-associated protein 1	1867.41	1533.03	1485.33	1628.59	1588.74	1560.59	1771.12	1640.15
Medtr2g091185.1	adaptin ear-binding coat-associated protein 1	729.709	676.781	600.454	668.981	686.903	726.985	688.564	700.817
Medtr2g084610.1	adaptor protein complex AP-2, alpha subunit	2390.04	1942.66	1749.22	2027.31	1777.9	1785.15	1702.63	1755.23
Medtr3g072390.1	adenine nucleotide alpha hydrolase superfamily protein	308.154	257.56	395.036	320.25	317.999	236.674	355.697	303.457
Medtr3g116830.1	adenine nucleotide alpha hydrolase superfamily protein	362.389	276.74	347.631	328.92	554.927	311.796	354.224	406.982
Medtr4g019800.1	adenine nucleotide alpha hydrolase superfamily protein	3043.33	2589.3	2597.75	2743.46	2898.44	2432.17	3171.81	2834.14
Medtr4g064933.1	adenine nucleotide alpha hydrolase superfamily protein	2789.41	2059.11	2376.53	2408.35	2788.46	2200.34	3523.83	2837.54
Medtr4g109880.1	adenine nucleotide alpha hydrolase superfamily protein	91.2136	45.21	50.5646	62.3294	38.9643	27.4639	32.403	32.9437
Medtr5g047050.1	adenine nucleotide alpha hydrolase superfamily protein	0	4.11	3.16028	2.42343	1.88537	4.84657	4.41859	3.71684
Medtr5g077130.1	adenine nucleotide alpha hydrolase superfamily protein	1.23262	0	3.16028	1.4643	2.51383	0.807761	2.2093	1.84363
Medtr8g088230.1	adenine nucleotide alpha hydrolase superfamily protein	19.7219	5.48001	4.74043	9.98077	8.79839	15.3475	24.3023	16.1494
Medtr1g054750.1	adenine nucleotide alpha hydrolase superfamily protein	0	0	0	0	0	0	0	0
Medtr1g054765.1	adenine nucleotide alpha hydrolase superfamily protein	0	0	0	0	0	0	0	0
Medtr5g065980.1	adenine nucleotide alpha hydrolase superfamily protein	0	0	0	0	0	0	0	0
Medtr5g065980.2	adenine nucleotide alpha hydrolase superfamily protein	0	0	0	0	0	0	0	0
Medtr5g065980.3	adenine nucleotide alpha hydrolase superfamily protein	0	0	0	0	0	0	0	0
Medtr5g077130.2	adenine nucleotide alpha hydrolase superfamily protein	0	0	0	0	0	0	0	0
Medtr6g087530.1	adenine nucleotide alpha hydrolase superfamily protein	0	0	0	0	0	0	0	0
Medtr6g087530.2	adenine nucleotide alpha hydrolase superfamily protein	0	0	0	0	0	0	0	0
Medtr1g009310.1	adenine nucleotide alpha hydrolase-like domain kinase	4.93047	8.22001	4.74043	5.96363	3.77074	6.46209	10.3101	6.84763
Medtr1g029690.1	adenine nucleotide alpha hydrolase-like domain kinase	374.715	232.9	334.99	314.202	532.931	377.224	342.441	417.532
Medtr2g099530.1	adenine nucleotide alpha hydrolase-like domain kinase	1.23262	4.11	1.58014	2.30759	6.91302	2.42328	4.41859	4.58497
Medtr2g100290.1	adenine nucleotide alpha hydrolase-like domain kinase	86.2832	89.0501	97.9688	91.1007	64.731	80.7761	142.131	95.8795
Medtr2g105930.2	adenine nucleotide alpha hydrolase-like domain kinase	3.69785	0	3.16028	2.28604	3.77074	3.23104	1.47286	2.82488
Medtr3g088640.1	adenine nucleotide alpha hydrolase-like domain kinase	34.5133	82.2001	45.8241	54.1792	65.3595	71.083	69.9611	68.8012
Medtr3g096555.1	adenine nucleotide alpha hydrolase-like domain kinase	1.23262	2.74	1.58014	1.85092	1.88537	2.42328	4.41859	2.90908
Medtr3g104660.1	adenine nucleotide alpha hydrolase-like domain kinase	1.23262	2.74	1.58014	1.85092	3.14228	2.42328	5.89146	3.81901
Medtr3g109100.1	adenine nucleotide alpha hydrolase-like domain kinase	0	2.74	0	0.913334	1.25691	1.61552	1.47286	1.44843
Medtr3g117850.2	adenine nucleotide alpha hydrolase-like domain kinase	1.23262	1.37	0	0.867539	4.3992	0	1.47286	1.95735
Medtr3g117850.3	adenine nucleotide alpha hydrolase-like domain kinase	0	0	0	0	0	0	0.736432	0.245477
Medtr6g093030.1	adenine nucleotide alpha hydrolase-like domain kinase	6.16308	1.37	7.90071	5.1446	8.16994	3.23104	12.5194	7.97344
Medtr8g016120.1	adenine nucleotide alpha hydrolase-like domain kinase	8.62832	13.7	7.90071	10.0763	6.28457	4.03881	3.68216	4.66851
Medtr8g016120.2	adenine nucleotide alpha hydrolase-like domain kinase	165.171	109.6	139.053	137.941	109.98	110.663	81.744	100.796
Medtr8g018830.1	adenine nucleotide alpha hydrolase-like domain kinase	0	4.11	0	1.37	0	0	0	0
Medtr8g101300.1	adenine nucleotide alpha hydrolase-like domain kinase	85.0505	71.2401	83.7475	80.0127	68.5018	72.6985	74.3797	71.86
Medtr0229s0010.1	adenine nucleotide alpha hydrolase-like domain kinase	0	0	0	0	0	0	0	0
Medtr1g015050.1	adenine nucleotide alpha hydrolase-like domain kinase	0	0	0	0	0	0	0	0
Medtr1g021570.1	adenine nucleotide alpha hydrolase-like domain kinase	0	0	0	0	0	0	0	0
Medtr1g021570.2	adenine nucleotide alpha hydrolase-like domain kinase	0	0	0	0	0	0	0	0
Medtr1g021570.3	adenine nucleotide alpha hydrolase-like domain kinase	0	0	0	0	0	0	0	0
Medtr1g021570.4	adenine nucleotide alpha hydrolase-like domain kinase	0	0	0	0	0	0	0	0
Medtr2g105930.1	adenine nucleotide alpha hydrolase-like domain kinase	0	0	0	0	0	0	0	0
Medtr2g105930.3	adenine nucleotide alpha hydrolase-like domain kinase	0	0	0	0	0	0	0	0
Medtr3g096555.2	adenine nucleotide alpha hydrolase-like domain kinase	0	0	0	0	0	0	0	0
Medtr3g117850.1	adenine nucleotide alpha hydrolase-like domain kinase	0	0	0	0	0	0	0	0
Medtr8g016120.3	adenine nucleotide alpha hydrolase-like domain kinase	0	0	0	0	0	0	0	0
Medtr8g101320.1	adenine nucleotide alpha hydrolase-like domain kinase	0	0	0	0	0	0	0	0
Medtr8g101670.1	adenine nucleotide alpha hydrolase-like domain kinase	0	0	0	0	0	0	0	0
Medtr8g101670.2	adenine nucleotide alpha hydrolase-like domain kinase	0	0	0	0	0	0	0	0
Medtr8g101670.3	adenine nucleotide alpha hydrolase-like domain kinase	0	0	0	0	0	0	0	0
Medtr4g073140.1	adenine nucleotide alpha hydrolase-like domain kinase, putative	0	0	0	0	0	0	0	0
Medtr4g073140.2	adenine nucleotide alpha hydrolase-like domain kinase, putative	0	0	0	0	0	0	0	0
Medtr4g073140.3	adenine nucleotide alpha hydrolase-like domain kinase, putative	0	0	0	0	0	0	0	0
Medtr3g103010.1	adenine phosphoribosyltransferase-like protein	2438.12	2379.69	2491.88	2436.56	2316.49	2368.36	2740.26	2475.04
Medtr3g106780.1	adenine phosphoribosyltransferase-like protein	16.024	42.47	22.122	26.872	15.7114	23.4251	22.8294	20.6553
Medtr4g101460.1	adenine phosphoribosyltransferase-like protein	202.149	175.36	161.175	179.561	147.059	167.207	512.557	275.607
Medtr5g012210.1	adenine phosphoribosyltransferase-like protein	1242.48	1753.6	1420.55	1472.21	1103.57	1688.22	1556.82	1449.54
Medtr3g106780.2	adenine phosphoribosyltransferase-like protein	0	0	0	0	0	0	0	0
Medtr3g106780.3	adenine phosphoribosyltransferase-like protein	0	0	0	0	0	0	0	0
Medtr3g106780.4	adenine phosphoribosyltransferase-like protein	0	0	0	0	0	0	0	0
Medtr7g072600.1	adenine/guanine permease	0	0	0	0	0	0	0	0
Medtr3g075120.1	adenine/guanine permease AZG2-like protein	232.965	254.82	173.816	220.533	154.6	252.021	162.752	189.791
Medtr3g094320.1	adenine/guanine permease AZG2-like protein	1909.32	1417.95	1107.68	1478.32	1274.51	1322.3	969.881	1188.9
Medtr0919s0030.1	adenine-specific DNA methylase	0	0	0	0	0	0	0	0
Medtr7g069080.1	adenosine/AMP deaminase	1.23262	1.37	1.58014	1.39425	1.88537	0.807761	0.736432	1.14319
Medtr8g469750.1	adenosine/AMP deaminase	1.23262	4.11	0	1.78087	1.88537	1.61552	0	1.16696
Medtr2g022780.1	adenosine/AMP deaminase	0	0	0	0	0	0	0	0
Medtr2g022780.2	adenosine/AMP deaminase	0	0	0	0	0	0	0	0
Medtr2g022780.3	adenosine/AMP deaminase	0	0	0	0	0	0	0	0
Medtr4g131840.1	adenosine/AMP deaminase	0	0	0	0	0	0	0	0
Medtr4g131840.2	adenosine/AMP deaminase	0	0	0	0	0	0	0	0
Medtr8g469630.1	adenosine/AMP deaminase	0	0	0	0	0	0	0	0
Medtr8g470940.1	adenosine/AMP deaminase	0	0	0	0	0	0	0	0
Medtr7g080550.1	adenosylhomocysteinase, putative	1215.36	1016.54	1314.68	1182.19	867.899	957.197	701.82	842.305
Medtr4g128620.1	adenosylmethionine-8-amino-7-oxononanoate transaminase	246.523	324.69	308.128	293.114	258.924	294.025	332.867	295.272
Medtr4g116130.1	adenylate cyclase	867.762	880.911	1016.03	921.568	858.472	849.765	874.145	860.794
Medtr4g116140.1	adenylate cyclase	118.331	69.8701	83.7475	90.6496	78.5571	88.046	61.1239	75.909
Medtr0182s0050.1	adenylate cyclase	0	0	0	0	0	0	0	0
Medtr1g115240.1	adenylate cyclase	0	0	0	0	0	0	0	0
Medtr1g072540.1	adenylate isopentenyltransferase	189.823	139.74	110.61	146.724	52.7904	64.6209	335.077	150.829
Medtr1g110590.1	adenylate isopentenyltransferase	18.4892	20.55	25.2823	21.4405	6.28457	16.1552	11.7829	11.4076
Medtr2g022140.1	adenylate isopentenyltransferase	14.7914	21.92	18.9617	18.5577	5.02765	6.46209	10.3101	7.2666
Medtr4g117330.1	adenylate isopentenyltransferase	136.82	204.13	233.861	191.604	179.739	233.443	112.674	175.285
Medtr7g407170.1	adenylate isopentenyltransferase	0	0	0	0	0	0	0.736432	0.245477
Medtr2g075100.1	adenylate isopentenyltransferase	0	0	0	0	0	0	0	0
Medtr3g011590.1	adenylate isopentenyltransferase	0	0	0	0	0	0	0	0
Medtr3g019900.1	adenylate isopentenyltransferase	0	0	0	0	0	0	0	0
Medtr3g019930.1	adenylate isopentenyltransferase	0	0	0	0	0	0	0	0
Medtr3g019980.1	adenylate isopentenyltransferase	0	0	0	0	0	0	0	0
Medtr3g020100.1	adenylate isopentenyltransferase	0	0	0	0	0	0	0	0
Medtr3g020155.1	adenylate isopentenyltransferase	0	0	0	0	0	0	0	0
Medtr3g020740.1	adenylate isopentenyltransferase	0	0	0	0	0	0	0	0
Medtr3g020760.1	adenylate isopentenyltransferase	0	0	0	0	0	0	0	0
Medtr6g045287.1	adenylate isopentenyltransferase	0	0	0	0	0	0	0	0
Medtr6g045293.1	adenylate isopentenyltransferase	0	0	0	0	0	0	0	0
Medtr7g024250.1	adenylate isopentenyltransferase	0	0	0	0	0	0	0	0
Medtr7g028880.1	adenylate isopentenyltransferase	0	0	0	0	0	0	0	0
Medtr1g067050.1	adenylate kinase	776.548	728.841	600.454	701.948	654.223	704.368	768.099	708.897
Medtr2g461290.1	adenylate kinase	60.3982	65.7601	82.1674	69.4419	52.1619	79.1606	57.4417	62.9214
Medtr4g035170.1	adenylate kinase	495.512	447.99	352.372	431.958	384.615	479.002	446.278	436.632
Medtr4g103800.1	adenylate kinase	0	0	0	0	0	0	0	0
Medtr4g103800.2	adenylate kinase	0	0	0	0	0	0	0	0
Medtr4g103800.3	adenylate kinase	0	0	0	0	0	0	0	0
Medtr5g087910.1	adenylate kinase, putative	0	0	1.58014	0.526714	0	0	0	0
Medtr5g087910.2	adenylate kinase, putative	0	0	0	0	0	0	0	0
Medtr5g087910.3	adenylate kinase, putative	0	0	0	0	0	0	0	0
Medtr5g081750.1	adenylosuccinate lyase	6.16308	8.22001	15.8014	10.0615	8.16994	4.84657	13.2558	8.75743
Medtr7g092860.1	adenylosuccinate lyase	0	0	0	0	0	0	0	0
Medtr7g092860.2	adenylosuccinate lyase	0	0	0	0	0	0	0	0
Medtr7g092860.3	adenylosuccinate lyase	0	0	0	0	0	0	0	0
Medtr7g092860.4	adenylosuccinate lyase	0	0	0	0	0	0	0	0
Medtr7g092840.1	adenylosuccinate lyase, putative	0	0	0	0	0	0	0	0
Medtr7g092260.1	adenylosuccinate synthetase	1586.38	1623.45	1962.54	1724.12	1683.64	1697.91	2070.11	1817.22
Medtr3g069790.1	adenylyl cyclase	533.723	548.001	669.98	583.901	546.129	617.129	556.743	573.334
Medtr4g069960.1	adenylyl cyclase-associated protein	767.92	797.341	763.209	776.157	615.888	663.172	676.045	651.701
Medtr4g097010.1	adenylylsulfate kinase	621.239	497.31	480.363	532.971	561.212	489.503	438.914	496.543
Medtr8g101230.3	adhesion regulating molecule protein, putative	6.16308	2.74	4.74043	4.54784	6.28457	4.84657	0.736432	3.95586
Medtr8g101230.1	adhesion regulating molecule protein, putative	0	0	0	0	0	0	0	0
Medtr8g101230.2	adhesion regulating molecule protein, putative	0	0	0	0	0	0	0	0
Medtr2g042420.1	adipocyte plasma membrane-associated-like protein	149.147	376.75	317.609	281.169	243.213	283.524	1418.37	648.369
Medtr8g074170.1	adipocyte plasma membrane-associated-like protein	0	2.74	1.58014	1.44005	0	0.807761	1.47286	0.760209
Medtr8g074270.1	adipocyte plasma membrane-associated-like protein	664.38	587.731	508.806	586.972	606.461	658.325	363.061	542.616
Medtr2g042370.1	adipocyte plasma membrane-associated-like protein	0	0	0	0	0	0	0	0
Medtr2g042430.1	adipocyte plasma membrane-associated-like protein	0	0	0	0	0	0	0	0
Medtr2g017670.1	adipose-regulatory protein (seipin), putative	131.89	102.75	88.488	107.709	113.122	113.894	119.302	115.44
Medtr7g080030.1	adipose-regulatory protein (seipin), putative	0	0	0	0	1.25691	2.42328	0	1.22673
Medtr8g087730.1	adipose-regulatory protein (seipin), putative	219.406	242.49	194.357	218.751	202.363	211.633	262.17	225.389
Medtr4g070380.1	adoMet-dependent rRNA methyltransferase Spb1	1.23262	0	3.16028	1.4643	2.51383	1.61552	6.62789	3.58575
Medtr4g078640.1	adoMet-dependent rRNA methyltransferase Spb1	909.671	1053.53	1336.8	1100	900.578	1112.29	962.517	991.794
Medtr2g098070.1	ADP/ATP carrier protein	287.2	317.84	617.836	407.625	1139.39	405.496	444.069	662.986
Medtr3g028590.1	ADP/ATP carrier protein	734.64	867.211	864.338	822.063	811.338	657.518	924.959	797.938
Medtr3g104500.1	ADP/ATP carrier protein	183.66	102.75	129.572	138.661	121.921	126.011	86.899	111.61
Medtr4g016730.1	ADP/ATP carrier protein	14.7914	23.29	30.0227	22.7014	27.0236	31.5027	64.0696	40.8653
Medtr4g078545.1	ADP/ATP carrier protein	2947.19	3175.66	4269.54	3464.13	3520.61	3368.36	2623.91	3170.96
Medtr7g068340.1	ADP/ATP carrier protein	257.617	247.97	297.067	267.551	235.043	266.561	273.953	258.519
Medtr8g036880.1	ADP/ATP carrier protein	2736.41	2261.87	3823.94	2940.74	2785.95	2504.06	2056.86	2448.95
Medtr8g107270.1	ADP/ATP carrier protein	150.379	182.21	129.572	154.054	180.996	176.092	268.061	208.383
Medtr3g028590.2	ADP/ATP carrier protein	0	0	0	0	0	0	0	0
Medtr5g007840.1	ADP-ribosylation factor family protein	1.23262	2.74	1.58014	1.85092	0.628457	2.42328	1.47286	1.5082
Medtr4g073560.1	ADP-ribosylation factor family protein	0	0	0	0	0	0	0	0
Medtr4g073560.2	ADP-ribosylation factor family protein	0	0	0	0	0	0	0	0
Medtr4g073560.3	ADP-ribosylation factor family protein	0	0	0	0	0	0	0	0
Medtr5g098820.1	ADP-ribosylation factor family protein	0	0	0	0	0	0	0	0
Medtr2g027100.1	ADP-ribosylation factor GTPase-activating AGD12-like protein	0	0	0	0	0	0	0	0
Medtr2g027100.2	ADP-ribosylation factor GTPase-activating AGD12-like protein	0	0	0	0	0	0	0	0
Medtr1g066600.1	ADP-ribosylation factor GTPase-activating AGD3-like protein, putative	0	0	0	0	0	0	0	0
Medtr1g069000.1	ADP-ribosylation factor GTPase-activating protein AGD10	2620.54	2089.25	1793.46	2167.75	2423.96	2231.04	4152.74	2935.91
Medtr3g098680.1	ADP-ribosylation factor GTPase-activating protein AGD10	8.62832	6.85001	17.3816	10.9533	8.16994	8.88537	4.41859	7.15797
Medtr4g074170.1	ADP-ribosylation factor GTPase-activating protein AGD10	557.143	594.581	622.576	591.433	623.429	584.011	598.72	602.053
Medtr6g080710.1	ADP-ribosylation factor GTPase-activating protein AGD10	62.8634	60.2801	44.244	55.7958	55.9326	58.1588	96.4726	70.188
Medtr7g020860.1	ADP-ribosylation factor GTPase-activating protein AGD10	407.996	452.1	413.997	424.698	396.556	446.692	785.773	543.007
Medtr7g099830.1	ADP-ribosylation factor GTPase-activating protein AGD10	1183.31	887.761	718.965	930.013	652.966	752.833	768.099	724.633
Medtr8g038400.1	ADP-ribosylation factor GTPase-activating protein AGD10	0	0	1.58014	0.526714	3.77074	0.807761	1.47286	2.01712
Medtr8g088320.1	ADP-ribosylation factor GTPase-activating protein AGD10	8.62832	15.07	6.32057	10.0063	6.91302	6.46209	7.36432	6.91315
Medtr2g030230.1	ADP-ribosylation factor GTPase-activating protein AGD10	0	0	0	0	0	0	0	0
Medtr2g030230.2	ADP-ribosylation factor GTPase-activating protein AGD10	0	0	0	0	0	0	0	0
Medtr2g030230.3	ADP-ribosylation factor GTPase-activating protein AGD10	0	0	0	0	0	0	0	0
Medtr7g020860.2	ADP-ribosylation factor GTPase-activating protein AGD10	0	0	0	0	0	0	0	0
Medtr8g067080.1	ADP-ribosylation factor GTPase-activating protein AGD10	0	0	0	0	0	0	0	0
Medtr8g067080.2	ADP-ribosylation factor GTPase-activating protein AGD10	0	0	0	0	0	0	0	0
Medtr8g067090.1	ADP-ribosylation factor GTPase-activating protein AGD10	0	0	0	0	0	0	0	0
Medtr8g067090.2	ADP-ribosylation factor GTPase-activating protein AGD10	0	0	0	0	0	0	0	0
Medtr8g100100.1	ADP-ribosylation factor GTPase-activating protein AGD10	0	0	0	0	0	0	0	0
Medtr8g100100.2	ADP-ribosylation factor GTPase-activating protein AGD10	0	0	0	0	0	0	0	0
Medtr8g471110.1	ADP-ribosylation factor GTPase-activating protein AGD10	0	0	0	0	0	0	0	0
Medtr8g471120.1	ADP-ribosylation factor GTPase-activating protein AGD10	0	0	0	0	0	0	0	0
Medtr2g006010.1	ADP-ribosylation factor, putative	0	4.11	0	1.37	0.628457	0	0	0.209486
Medtr5g007810.1	ADP-ribosylation factor-like protein A1B	284.734	301.4	230.701	272.279	332.454	358.646	313.72	334.94
Medtr1g076550.1	ADP-ribosylation factor-like protein A1D	631.1	545.261	537.248	571.203	632.856	588.05	722.44	647.782
Medtr2g022200.2	ADP-ribosylation factor-like protein A1D	7.3957	4.11	3.16028	4.88866	2.51383	4.03881	6.62789	4.39351
Medtr4g026950.1	ADP-ribosylation factor-like protein A1D	298.293	252.08	240.182	263.518	206.762	242.328	328.449	259.18
Medtr4g077640.1	ADP-ribosylation factor-like protein A1D	405.531	393.19	368.173	388.965	381.473	446.692	483.1	437.088
Medtr4g128910.1	ADP-ribosylation factor-like protein A1D	1215.36	1248.07	1243.57	1235.67	1073.4	1114.71	1290.97	1159.69
Medtr5g007820.1	ADP-ribosylation factor-like protein A1D	73.957	83.5701	18.9617	58.8296	65.3595	42.0036	32.403	46.5887
Medtr5g015370.1	ADP-ribosylation factor-like protein A1D	1244.94	1200.12	978.108	1141.06	945.199	956.389	1476.55	1126.04
Medtr5g016540.1	ADP-ribosylation factor-like protein A1D	2.46523	2.74	4.74043	3.31522	2.51383	1.61552	11.7829	5.30409
Medtr5g034125.2	ADP-ribosylation factor-like protein A1D	187.358	172.62	186.457	182.145	244.47	186.593	186.317	205.793
Medtr5g034130.1	ADP-ribosylation factor-like protein A1D	0	0	0	0	0.628457	0	0.736432	0.454963
Medtr5g078090.1	ADP-ribosylation factor-like protein A1D	351.296	416.48	402.936	390.237	358.849	392.572	483.1	411.507
Medtr6g005820.1	ADP-ribosylation factor-like protein A1D	33.2806	39.73	34.7631	35.9246	42.1066	33.926	38.2945	38.109
Medtr7g109960.1	ADP-ribosylation factor-like protein A1D	1109.35	1205.6	1123.48	1146.15	1150.08	1189.02	1322.63	1220.58
Medtr1g086480.1	ADP-ribosylation factor-like protein A1D	0	0	0	0	0	0	0	0
Medtr1g086480.2	ADP-ribosylation factor-like protein A1D	0	0	0	0	0	0	0	0
Medtr2g022200.1	ADP-ribosylation factor-like protein A1D	0	0	0	0	0	0	0	0
Medtr5g034125.1	ADP-ribosylation factor-like protein A1D	0	0	0	0	0	0	0	0
Medtr5g034130.2	ADP-ribosylation factor-like protein A1D	0	0	0	0	0	0	0	0
Medtr5g034130.3	ADP-ribosylation factor-like protein A1D	0	0	0	0	0	0	0	0
Medtr5g034130.4	ADP-ribosylation factor-like protein A1D	0	0	0	0	0	0	0	0
Medtr6g005820.2	ADP-ribosylation factor-like protein A1D	0	0	0	0	0	0	0	0
Medtr8g077540.1	ADP-ribosylation factor-like protein A1D	0	0	0	0	0	0	0	0
Medtr8g077540.2	ADP-ribosylation factor-like protein A1D	0	0	0	0	0	0	0	0
Medtr8g077540.3	ADP-ribosylation factor-like protein A1D	0	0	0	0	0	0	0	0
Medtr8g077540.4	ADP-ribosylation factor-like protein A1D	0	0	0	0	0	0	0	0
Medtr8g077540.5	ADP-ribosylation factor-like protein A1D	0	0	0	0	0	0	0	0
Medtr8g077540.6	ADP-ribosylation factor-like protein A1D	0	0	0	0	0	0	0	0
Medtr8g077540.7	ADP-ribosylation factor-like protein A1D	0	0	0	0	0	0	0	0
Medtr4g127970.1	afadin/alpha-actinin-binding protein	0	0	0	0	0	0	0	0
Medtr4g127970.2	afadin/alpha-actinin-binding protein	0	0	0	0	0	0	0	0
Medtr4g127970.3	afadin/alpha-actinin-binding protein	0	0	0	0	0	0	0	0
Medtr5g079920.1	affected traf&#64257; cking protein	702.591	723.361	712.644	712.865	676.848	671.249	691.51	679.869
Medtr4g129950.3	AFG1-family ATPase	0	0	0	0	0	0	0.736432	0.245477
Medtr1g012370.1	AFG1-family ATPase	0	0	0	0	0	0	0	0
Medtr1g012370.2	AFG1-family ATPase	0	0	0	0	0	0	0	0
Medtr1g012370.3	AFG1-family ATPase	0	0	0	0	0	0	0	0
Medtr1g012370.4	AFG1-family ATPase	0	0	0	0	0	0	0	0
Medtr4g129950.1	AFG1-family ATPase	0	0	0	0	0	0	0	0
Medtr4g129950.2	AFG1-family ATPase	0	0	0	0	0	0	0	0
Medtr2g105290.1	agamous-like MADS-box protein AGL62	0	0	0	0	0	0	0	0
Medtr2g062850.1	AGC family Serine/Threonine kinase family protein	8.62832	9.59001	3.16028	7.1262	4.3992	4.84657	11.0465	6.76408
Medtr4g035835.1	AGC family Serine/Threonine kinase family protein	32.048	72.6101	69.5263	58.0615	56.5611	91.277	67.7518	71.8633
Medtr5g069000.1	AGC family Serine/Threonine kinase family protein	229.267	612.391	515.126	452.261	448.718	595.32	600.929	548.322
Medtr6g470940.1	AGC family Serine/Threonine kinase family protein	1845.23	1889.23	1622.81	1785.76	1818.13	1766.57	1723.99	1769.56
Medtr8g446990.1	AGC family Serine/Threonine kinase family protein	0	0	0	0	0	0	0	0
Medtr1g019340.1	AGC kinase	1173.45	883.651	717.385	924.829	696.33	670.442	813.758	726.843
Medtr1g042700.1	AGC kinase	0	0	0	0	0.628457	0	4.41859	1.68235
Medtr1g069735.1	AGC kinase	1.23262	1.37	0	0.867539	0.628457	1.61552	0	0.747993
Medtr1g069735.2	AGC kinase	1.23262	4.11	4.74043	3.36102	1.88537	5.65433	2.2093	3.24966
Medtr1g075880.1	AGC kinase	1280.69	1219.3	1063.44	1187.81	1204.75	1171.25	1225.42	1200.48
Medtr1g442790.2	AGC kinase	1.23262	0	0	0.410872	0.628457	0	0	0.209486
Medtr2g040150.1	AGC kinase	0	2.74	0	0.913334	3.14228	0	2.94573	2.02934
Medtr7g097150.1	AGC kinase	0	2.74	0	0.913334	0	0	1.47286	0.490955
Medtr1g019340.2	AGC kinase	0	0	0	0	0	0	0	0
Medtr1g069735.3	AGC kinase	0	0	0	0	0	0	0	0
Medtr1g442790.1	AGC kinase	0	0	0	0	0	0	0	0
Medtr1g442790.3	AGC kinase	0	0	0	0	0	0	0	0
Medtr3g104700.1	AGC kinase	0	0	0	0	0	0	0	0
Medtr3g104700.2	AGC kinase	0	0	0	0	0	0	0	0
Medtr1g084210.1	agenet domain protein	1.23262	1.37	1.58014	1.39425	1.25691	0	0	0.418971
Medtr3g082725.1	agenet domain protein	51.7699	56.1701	48.9844	52.3081	59.0749	55.7355	47.8681	54.2262
Medtr4g024780.1	agenet domain protein	0	0	0	0	0.628457	0	0	0.209486
Medtr4g026550.1	agenet domain protein	0	0	0	0	0.628457	0	0	0.209486
Medtr4g032190.1	agenet domain protein	220.638	209.61	159.594	196.614	144.545	185.785	220.193	183.508
[truncated: 60,322 more rows]
